# Supplementary material for: A modular tool to query and inducibly disrupt biomolecular condensates
Source: Nat Commun. 2021 Mar 22;12:1809. doi: 10.1038/s41467-021-22096-1 (PMC7985322; doi:10.1038/s41467-021-22096-1)
Supplement: Supplementary file 3 — Supplementary Data 1 [file 41467_2021_22096_MOESM3_ESM.xlsx]

## Sheet: Sheet1
		Supplemental Data 1. Complete cloning details and sequences of constructs.
Name	Alt Name	protein	Backbone vector	cloning sites	method	insert or modification	primers	sequence
SK7	B1737	mCherry-FKBP	EGFP-N1	HindIII/NotI	PCR / Ligation	FKBP	2916F-gggtaagcttggtggagtgcaggtggaaacc/3040R-agtcgcggccGCttattccagttttagaagctccac	tagttattaatagtaatcaattacggggtcattagttcatagcccatatatggagttccgcgttacataacttacggtaaatggcccgcctggctgaccgcccaacgacccccgcccattgacgtcaataatgacgtatgttcccatagtaacgccaatagggactttccattgacgtcaatgggtggagtatttacggtaaactgcccacttggcagtacatcaagtgtatcatatgccaagtacgccccctattgacgtcaatgacggtaaatggcccgcctggcattatgcccagtacatgaccttatgggactttcctacttggcagtacatctacgtattagtcatcgctattaccatggtgatgcggttttggcagtacatcaatgggcgtgg…
ch177	B1738	CRY2olig-FRB-mCherry	mCh-N1	XmaI	Gibson assembly	FRB(T2098L)	2968F-atcatgatcggagcagcagcaGGGGGCAGTGGCGGGAGTGGCAtcctctggcatgagatg/2969R-ATGGTGGCGACCGGTGGATCCCCGCCACTCCCGCCctttgagattcgtcggaacacatga	TAGTTATTAATAGTAATCAATTACGGGGTCATTAGTTCATAGCCCATATATGGAGTTCCGCGTTACATAACTTACGGTAAATGGCCCGCCTGGCTGACCGCCCAACGACCCCCGCCCATTGACGTCAATAATGACGTATGTTCCCATAGTAACGCCAATAGGGACTTTCCATTGACGTCAATGGGTGGAGTATTTACGGTAAACTGCCCACTTGGCAGTACATCAAGTGTATCATATGCCAAGTACGCCCCCTATTGACGTCAATGACGGTAAATGGCCCGCCTGGCATTATGCCCAGTACATGACCTTATGGGACTTTCCTACTTGGCAGTACATCTACGTATTAGTCATCGCTATTACCATGGTGATGCGGTTTTGGCAGTACATCAATGGGCGTGG…
sk9	B1740	EGFP-FRB-Cry2olig	EGFP-C1	XhoI/XmaI	PCR / Ligation	Cry2olig	1785F-CGCAAATGGGCGGTAGGCGTG/2696R-aattCCCgggTCAtgctgctccgatcatgatct	TAGTTATTAATAGTAATCAATTACGGGGTCATTAGTTCATAGCCCATATATGGAGTTCCGCGTTACATAACTTACGGTAAATGGCCCGCCTGGCTGACCGCCCAACGACCCCCGCCCATTGACGTCAATAATGACGTATGTTCCCATAGTAACGCCAATAGGGACTTTCCATTGACGTCAATGGGTGGAGTATTTACGGTAAACTGCCCACTTGGCAGTACATCAAGTGTATCATATGCCAAGTACGCCCCCTATTGACGTCAATGACGGTAAATGGCCCGCCTGGCATTATGCCCAGTACATGACCTTATGGGACTTTCCTACTTGGCAGTACATCTACGTATTAGTCATCGCTATTACCATGGTGATGCGGTTTTGGCAGTACATCAATGGGCGTGG…
CH166	B1741	mCherry-CBP	EGFP-N1	NheI/NotI	PCR / Ligation	mCherry-CBP	1785F-CGCAAATGGGCGGTAGGCGTG/3075R-AGT CGC GGC CGC CTA TGA GCT CAG CCG ACC TAT	tagttattaatagtaatcaattacggggtcattagttcatagcccatatatggagttccgcgttacataacttacggtaaatggcccgcctggctgaccgcccaacgacccccgcccattgacgtcaataatgacgtatgttcccatagtaacgccaatagggactttccattgacgtcaatgggtggagtatttacggtaaactgcccacttggcagtacatcaagtgtatcatatgccaagtacgccccctattgacgtcaatgacggtaaatggcccgcctggcattatgcccagtacatgaccttatgggactttcctacttggcagtacatctacgtattagtcatcgctattaccatggtgatgcggttttggcagtacatcaatgggcgtgg…
CH165	B1742	EGFP-Calmodulin-CRY2oligC9	EGFP-C1	BsrGI/XhoI	Gibson assembly	calmodulin	2914-ACTCTCGGCATGGACGAGCTCGACCTCGAGGCCACCATGGACCAA/2915-TTTGTCCATCTTCATGGTGGCCCGGCCGCCTCCTCCG	TAGTTATTAATAGTAATCAATTACGGGGTCATTAGTTCATAGCCCATATATGGAGTTCCGCGTTACATAACTTACGGTAAATGGCCCGCCTGGCTGACCGCCCAACGACCCCCGCCCATTGACGTCAATAATGACGTATGTTCCCATAGTAACGCCAATAGGGACTTTCCATTGACGTCAATGGGTGGAGTATTTACGGTAAACTGCCCACTTGGCAGTACATCAAGTGTATCATATGCCAAGTACGCCCCCTATTGACGTCAATGACGGTAAATGGCCCGCCTGGCATTATGCCCAGTACATGACCTTATGGGACTTTCCTACTTGGCAGTACATCTACGTATTAGTCATCGCTATTACCATGGTGATGCGGTTTTGGCAGTACATCAATGGGCGTGG…
CH153	B1743	EGFP-FRB-CRY2oligC9	EGFP-C1	XhoI/XmaI	Digest / Ligation	CRY2olig	digested from B446-CRY2olig-mcherry	TAGTTATTAATAGTAATCAATTACGGGGTCATTAGTTCATAGCCCATATATGGAGTTCCGCGTTACATAACTTACGGTAAATGGCCCGCCTGGCTGACCGCCCAACGACCCCCGCCCATTGACGTCAATAATGACGTATGTTCCCATAGTAACGCCAATAGGGACTTTCCATTGACGTCAATGGGTGGAGTATTTACGGTAAACTGCCCACTTGGCAGTACATCAAGTGTATCATATGCCAAGTACGCCCCCTATTGACGTCAATGACGGTAAATGGCCCGCCTGGCATTATGCCCAGTACATGACCTTATGGGACTTTCCTACTTGGCAGTACATCTACGTATTAGTCATCGCTATTACCATGGTGATGCGGTTTTGGCAGTACATCAATGGGCGTGG…
CH211	B1744	HTTQ72-FRB-EGFP	pcDNA3.1	BamHI	Gibson assembly	FRB(T2098L)	3129F-GGAGCCTCTGCACCGACCTGggggcatcctctggcatgagatgtgg/ 3142R-CTCCTCGCCCTTGCTCACactaccaccagcactctttgagattcg	GACGGATCGGGAGATCTCCCGATCCCCTATGGTGCACTCTCAGTACAATCTGCTCTGATGCCGCATAGTTAAGCCAGTATCTGCTCCCTGCTTGTGTGTTGGAGGTCGCTGAGTAGTGCGCGAGCAAAATTTAAGCTACAACAAGGCAAGGCTTGACCGACAATTGCATGAAGAATCTGCTTAGGGTTAGGCGTTTTGCGCTGCTTCGCGATGTACGGGCCAGATATACGCGTTGACATTGATTATTGACTAGTTATTAATAGTAATCAATTACGGGGTCATTAGTTCATAGCCCATATATGGAGTTCCGCGTTACATAACTTACGGTAAATGGCCCGCCTGGCTGACCGCCCAACGACCCCCGCCCATTGACGTCAATAATGACGTATGTTCCCATAG…
B567		CIBN-CAAX	EGFP-N1	NheI/AgeI	PCR / Ligation	CIBN	727F-TTAATACGACTCACTATAGGGCGAGCGCCGAAGCTAGCGCCACCATGAATGGAGCTATAGGAGGTGAC/641R-GTCTTACCGGTACATGAATATAATGCGTTTTCTCCAATTCC	tagttattaatagtaatcaattacggggtcattagttcatagcccatatatggagttccgcgttacataacttacggtaaatggcccgcctggctgaccgcccaacgacccccgcccattgacgtcaataatgacgtatgttcccatagtaacgccaatagggactttccattgacgtcaatgggtggagtatttacggtaaactgcccacttggcagtacatcaagtgtatcatatgccaagtacgccccctattgacgtcaatgacggtaaatggcccgcctggcattatgcccagtacatgaccttatgggactttcctacttggcagtacatctacgtattagtcatcgctattaccatggtgatgcggttttggcagtacatcaatgggcgtgg…
B1161		TOM20-CIBN	pcDNA3.1	EcoRI/NotI	Two Step PCR / Ligation	TOM20-CIBN	1st round(2234F/2235R) & (2236F/2237R). 2nd round (2234F/2237R): 2234F-AGCAGAATTCGCCACCATGGTGGGTCGGAACAGCGCCATCGCC/ 2235R-CCTCCTATAGCTCCATTCATGGATCCGAAGTTGGGGTCACTTCGTC / 2236F-GACGAAGTGACCCCAACTTCGGATCCATGAATGGAGCTATAGGAGG / 2237R-CTATGCGGCCGCCTAAATATAATCCGTTTTCTCCAA	GACGGATCGGGAGATCTCCCGATCCCCTATGGTGCACTCTCAGTACAATCTGCTCTGATGCCGCATAGTTAAGCCAGTATCTGCTCCCTGCTTGTGTGTTGGAGGTCGCTGAGTAGTGCGCGAGCAAAATTTAAGCTACAACAAGGCAAGGCTTGACCGACAATTGCATGAAGAATCTGCTTAGGGTTAGGCGTTTTGCGCTGCTTCGCGATGTACGGGCCAGATATACGCGTTGACATTGATTATTGACTAGTTATTAATAGTAATCAATTACGGGGTCATTAGTTCATAGCCCATATATGGAGTTCCGCGTTACATAACTTACGGTAAATGGCCCGCCTGGCTGACCGCCCAACGACCCCCGCCCATTGACGTCAATAATGACGTATGTTCCCATAG…
ch232	B1745	mCherry(K70N)-FKBP	EGFP-N1	NheI/BglII	Two Step PCR/ Ligation	mCherry(K70N)	1st round (2396f/3174r) & (3173f/2397r). 2nd round (2396f/2397r). 2397R-ATCGTGAGATCTAGCTCGTCCATGCCGCCGGT/3173F-cag ttc atg tac ggc tcc aac gcc tac gtg aag cac ccc/ 3174R-ggg gtg ctt cac gta ggc gtt gga gcc gta cat gaa ctg/2396F-ATCGTTGCTAGCGCCACCATGGTGAGCAAGGGC	tagttattaatagtaatcaattacggggtcattagttcatagcccatatatggagttccgcgttacataacttacggtaaatggcccgcctggctgaccgcccaacgacccccgcccattgacgtcaataatgacgtatgttcccatagtaacgccaatagggactttccattgacgtcaatgggtggagtatttacggtaaactgcccacttggcagtacatcaagtgtatcatatgccaagtacgccccctattgacgtcaatgacggtaaatggcccgcctggcattatgcccagtacatgaccttatgggactttcctacttggcagtacatctacgtattagtcatcgctattaccatggtgatgcggttttggcagtacatcaatgggcgtgg…
SP77	B1746	FRB-CRY2olig-EGFP-CLC	mCh-N1	EcoRI/BsrGI	Digest /Ligation	CRY2olig(aa242-498)-eGFP	digested from B550-CRY2olig-eGFP-NckSH3-HA	tagttattaatagtaatcaattacggggtcattagttcatagcccatatatggagttccgcgttacataacttacggtaaatggcccgcctggctgaccgcccaacgacccccgcccattgacgtcaataatgacgtatgttcccatagtaacgccaatagggactttccattgacgtcaatgggtggagtatttacggtaaactgcccacttggcagtacatcaagtgtatcatatgccaagtacgccccctattgacgtcaatgacggtaaatggcccgcctggcattatgcccagtacatgaccttatgggactttcctacttggcagtacatctacgtattagtcatcgctattaccatggtgatgcggttttggcagtacatcaatgggcgtgg…
SK8	B1747	EGFP-FRB-FUS	EGFP-C1	XhoI/BamHI	PCR / Ligation	FUSwt	3048F-tagtctcgagatggcctcaaacgattataccc/3049R-CGGTGGATCCccatacggcctctccctgcgatcct	TAGTTATTAATAGTAATCAATTACGGGGTCATTAGTTCATAGCCCATATATGGAGTTCCGCGTTACATAACTTACGGTAAATGGCCCGCCTGGCTGACCGCCCAACGACCCCCGCCCATTGACGTCAATAATGACGTATGTTCCCATAGTAACGCCAATAGGGACTTTCCATTGACGTCAATGGGTGGAGTATTTACGGTAAACTGCCCACTTGGCAGTACATCAAGTGTATCATATGCCAAGTACGCCCCCTATTGACGTCAATGACGGTAAATGGCCCGCCTGGCATTATGCCCAGTACATGACCTTATGGGACTTTCCTACTTGGCAGTACATCTACGTATTAGTCATCGCTATTACCATGGTGATGCGGTTTTGGCAGTACATCAATGGGCGTGG…
CH203	B1748	EGFP-FUS-FRB	EGFP-C1	XhoI	Gibson assembly	FUSwt-FRB	3077F-GTACAAGTCCGGACTCAGATCgatggcctcaaacgattatacccaac/3078R-GCAGAATTCGAAGCTTGAGCtcactttgagattcgtcggaacacatg	TAGTTATTAATAGTAATCAATTACGGGGTCATTAGTTCATAGCCCATATATGGAGTTCCGCGTTACATAACTTACGGTAAATGGCCCGCCTGGCTGACCGCCCAACGACCCCCGCCCATTGACGTCAATAATGACGTATGTTCCCATAGTAACGCCAATAGGGACTTTCCATTGACGTCAATGGGTGGAGTATTTACGGTAAACTGCCCACTTGGCAGTACATCAAGTGTATCATATGCCAAGTACGCCCCCTATTGACGTCAATGACGGTAAATGGCCCGCCTGGCATTATGCCCAGTACATGACCTTATGGGACTTTCCTACTTGGCAGTACATCTACGTATTAGTCATCGCTATTACCATGGTGATGCGGTTTTGGCAGTACATCAATGGGCGTGG…
CH199	B1749	EGFP-FRB-FUS-FRB	EGFP-C1	BamHI	Gibson assembly	FRB(T2098L)	3062F-gcagggagaggccgtatggGggcggcatgatcctctgg/3063R-GATTATGATCAGTTATCTAGATCCGGTGtcactttgagattcgtcggaacac	TAGTTATTAATAGTAATCAATTACGGGGTCATTAGTTCATAGCCCATATATGGAGTTCCGCGTTACATAACTTACGGTAAATGGCCCGCCTGGCTGACCGCCCAACGACCCCCGCCCATTGACGTCAATAATGACGTATGTTCCCATAGTAACGCCAATAGGGACTTTCCATTGACGTCAATGGGTGGAGTATTTACGGTAAACTGCCCACTTGGCAGTACATCAAGTGTATCATATGCCAAGTACGCCCCCTATTGACGTCAATGACGGTAAATGGCCCGCCTGGCATTATGCCCAGTACATGACCTTATGGGACTTTCCTACTTGGCAGTACATCTACGTATTAGTCATCGCTATTACCATGGTGATGCGGTTTTGGCAGTACATCAATGGGCGTGG…
CH205	B1750	EGFP-FRB-FUS(G156E)-FRB	EGFP-C1	XhoI/EcoRI	Two Step PCR / Ligation	FUS(G156E)	1st round (3048F/3081R) & (3082F/3049R). 2nd round (3048F/3049R). 3048F-tagtctcgagatggcctcaaacgattataccc/3081R-gttgtactggttctgctgttcatagccctgagggggatt/3082F-aatccccctcagggctatgaacagcagaaccagtacaac/3049R-CGGTGGATCCccatacggcctctccctgcgatcct	TAGTTATTAATAGTAATCAATTACGGGGTCATTAGTTCATAGCCCATATATGGAGTTCCGCGTTACATAACTTACGGTAAATGGCCCGCCTGGCTGACCGCCCAACGACCCCCGCCCATTGACGTCAATAATGACGTATGTTCCCATAGTAACGCCAATAGGGACTTTCCATTGACGTCAATGGGTGGAGTATTTACGGTAAACTGCCCACTTGGCAGTACATCAAGTGTATCATATGCCAAGTACGCCCCCTATTGACGTCAATGACGGTAAATGGCCCGCCTGGCATTATGCCCAGTACATGACCTTATGGGACTTTCCTACTTGGCAGTACATCTACGTATTAGTCATCGCTATTACCATGGTGATGCGGTTTTGGCAGTACATCAATGGGCGTGG…
CH206	B1751	EGFP-FRB-FUS(R244C)-FRB	EGFP-C1	XhoI/EcoRI	Two Step PCR / Ligation	FUS(R244C)	1st round (3048F/3084R) & (3083F/3049R). 2nd round (3048F/3049R): 3048F-TAG TCT CGA GAT GGC CTC AAA CGA TTA TAC CC/ 3084R-CTC CAC GGC CAC CTC CGC AAC CTC TGG GTT CAT AGC C/ 3083F- GGC TAT GAA CCC AGA GGT TGC GGA GGT GGC CGT GGA G/ 3049R-CGG TGG ATC CCC ATA CGG CCT CTC CCT GCG ATC CT	TAGTTATTAATAGTAATCAATTACGGGGTCATTAGTTCATAGCCCATATATGGAGTTCCGCGTTACATAACTTACGGTAAATGGCCCGCCTGGCTGACCGCCCAACGACCCCCGCCCATTGACGTCAATAATGACGTATGTTCCCATAGTAACGCCAATAGGGACTTTCCATTGACGTCAATGGGTGGAGTATTTACGGTAAACTGCCCACTTGGCAGTACATCAAGTGTATCATATGCCAAGTACGCCCCCTATTGACGTCAATGACGGTAAATGGCCCGCCTGGCATTATGCCCAGTACATGACCTTATGGGACTTTCCTACTTGGCAGTACATCTACGTATTAGTCATCGCTATTACCATGGTGATGCGGTTTTGGCAGTACATCAATGGGCGTGG…
CH248	B1752	EGFP-ecDHFR-FUS	EGFP-C1	NheI/XhoI	Digest /Ligation	GFP-ecDHFR	digested from CH247-GFP-ecDHFR-Cry2oligC9	TAGTTATTAATAGTAATCAATTACGGGGTCATTAGTTCATAGCCCATATATGGAGTTCCGCGTTACATAACTTACGGTAAATGGCCCGCCTGGCTGACCGCCCAACGACCCCCGCCCATTGACGTCAATAATGACGTATGTTCCCATAGTAACGCCAATAGGGACTTTCCATTGACGTCAATGGGTGGAGTATTTACGGTAAACTGCCCACTTGGCAGTACATCAAGTGTATCATATGCCAAGTACGCCCCCTATTGACGTCAATGACGGTAAATGGCCCGCCTGGCATTATGCCCAGTACATGACCTTATGGGACTTTCCTACTTGGCAGTACATCTACGTATTAGTCATCGCTATTACCATGGTGATGCGGTTTTGGCAGTACATCAATGGGCGTGG…
CH295	B1754	mCh-FKBP-FKBP	pcDNA3.1+	AgeI/BsrGI	Digest /Ligation	mCh	digested from B446-CRY2olig-mcherry using XmaI and BsrGI	GACGGATCGGGAGATCTCCCGATCCCCTATGGTGCACTCTCAGTACAATCTGCTCTGATGCCGCATAGTTAAGCCAGTATCTGCTCCCTGCTTGTGTGTTGGAGGTCGCTGAGTAGTGCGCGAGCAAAATTTAAGCTACAACAAGGCAAGGCTTGACCGACAATTGCATGAAGAATCTGCTTAGGGTTAGGCGTTTTGCGCTGCTTCGCGATGTACGGGCCAGATATACGCGTTGACATTGATTATTGACTAGTTATTAATAGTAATCAATTACGGGGTCATTAGTTCATAGCCCATATATGGAGTTCCGCGTTACATAACTTACGGTAAATGGCCCGCCTGGCTGACCGCCCAACGACCCCCGCCCATTGACGTCAATAATGACGTATGTTCCCATAG…
CH162	B1755	FKBP	mCh-N1	KpnI/NotI	PCR / Ligation	FKBP	1580F-CGGGTACCGCCACCATGGGAGTGCAGGTGGAAACC/1895R-TCATGCGGCCGCATTCCAGTTTTAGAAGCTCC	TAGTTATTAATAGTAATCAATTACGGGGTCATTAGTTCATAGCCCATATATGGAGTTCCGCGTTACATAACTTACGGTAAATGGCCCGCCTGGCTGACCGCCCAACGACCCCCGCCCATTGACGTCAATAATGACGTATGTTCCCATAGTAACGCCAATAGGGACTTTCCATTGACGTCAATGGGTGGAGTATTTACGGTAAACTGCCCACTTGGCAGTACATCAAGTGTATCATATGCCAAGTACGCCCCCTATTGACGTCAATGACGGTAAATGGCCCGCCTGGCATTATGCCCAGTACATGACCTTATGGGACTTTCCTACTTGGCAGTACATCTACGTATTAGTCATCGCTATTACCATGGTGATGCGGTTTTGGCAGTACATCAATGGGCGTGG…
