# Supplementary material for: A modular tool to query and inducibly disrupt biomolecular condensates
Source: Nat Commun. 2021 Mar 22;12:1809. doi: 10.1038/s41467-021-22096-1 (PMC7985322; doi:10.1038/s41467-021-22096-1)
Supplement: Supplementary file 9 — Source Data [file 41467_2021_22096_MOESM9_ESM.xlsx]

## Sheet: Figure 1b
		in the cytosol GFP signal				in the cytosol mcherry signal				GFP intensate in the condensate					BG	BG
	time	area	mean_GFP	mean -BG		area	mean_mCh	mean-BG		area	mean	mean-BG			mcherry	GFP
	0	1.413	1742.97	1142.14		2.967	2391.29	1782.5		1.695	54135.1	53534.2			608.789	600.822
	20	1.413	1703.03	1102.21		2.967	2329.65	1720.86		1.695	54561.5	53960.7
	40	1.413	1870.87	1270.05		2.967	2329.65	1720.86		1.695	50024.8	49424
	60	1.413	1662.23	1061.41		2.967	2348.68	1739.89		1.695	55086.3	54485.5
	80	1.413	1708.47	1107.64		2.967	2369.89	1761.1		1.695	52820.9	52220.1
	100	1.413	1577.53	976.711		2.967	2357.35	1748.56		1.695	57715.9	57115.1
"+rapa"	120	1.413	1565.73	964.911		2.967	2422.16	1813.37		1.695	58111.5	57510.7
	140	1.413	1907	1306.18		2.967	2370.13	1761.34		1.695	57734.5	57133.7
	160	1.413	1787.07	1186.24		2.967	2371.76	1762.97		1.695	57966	57365.2
	180	1.413	2428.73	1827.91		2.967	2281.82	1673.04		1.695	36573.4	35972.6
	200	1.413	2592.13	1991.31		2.967	2200.71	1591.92		1.695	22533.7	21932.9
	220	1.413	2789.77	2188.94		2.967	2173.97	1565.18		1.695	16451.7	15850.9
	240	1.413	2812.93	2212.11		2.967	2145.25	1536.46		1.695	11799.6	11198.8
	260	1.413	2768.37	2167.55		2.967	1995.05	1386.26		1.695	10089.5	9488.71
	280	1.413	2799.57	2198.74		2.967	1969.44	1360.65		1.695	10223.2	9622.34
	300	1.413	2752.1	2151.28		2.967	2054.41	1445.62		1.695	8465.56	7864.73
	320	1.413	2583.7	1982.88		2.967	2081.18	1472.39		1.695	7984.19	7383.37
	340	1.413	2735.23	2134.41		2.967	2064.43	1455.64		1.695	7162	6561.18
	360	1.413	2954.4	2353.58		2.967	2051.95	1443.16		1.695	7127.47	6526.65
	380	1.413	3041.43	2440.61		2.967	2140.06	1531.27		1.695	7922.81	7321.98
	400	1.413	2888.67	2287.84		2.967	1955.67	1346.88		1.695	6897.64	6296.82
	420	1.413	2616.67	2015.84		2.967	1984.83	1376.04		1.695	5999.44	5398.62
	440	1.413	2929.23	2328.41		2.967	1959.75	1350.96		1.695	5005.36	4404.54
	460	1.413	2906.93	2306.11		2.967	2143.06	1534.27		1.695	5220.78	4619.96
	480	1.413	2941.4	2340.58		2.967	2130.81	1522.02		1.695	4147.72	3546.9
	500	1.413	2996.9	2396.08		2.967	2219.86	1611.07		1.695	3232.39	2631.57
	520	1.413	3200.33	2599.51		2.967	2387.68	1778.89		1.695	3122.25	2521.43
	540	1.413	3135.73	2534.91		2.967	2283.35	1674.56		1.695	3042.69	2441.87
	560	1.413	2955.8	2354.98		2.967	2082.11	1473.32		1.695	3201.83	2601.01
	580	1.413	3183.9	2583.08		2.967	2184.32	1575.53		1.695	3174.94	2574.12
	600	1.413	3003.67	2402.84		2.967	2332.98	1724.19		1.695	3031.56	2430.73
	620	1.413	2975.77	2374.94		2.967	2347.33	1738.54		1.695	3104.08	2503.26
	640	1.413	3097.43	2496.61		2.967	2279.81	1671.02		1.695	2755.47	2154.65
	660	1.413	3109.9	2509.08		2.967	2255.35	1646.56		1.695	2483.64	1882.82
	680	1.413	3168.03	2567.21		2.967	2246.14	1637.35		1.695	2451.22	1850.4
	700	1.413	3003.9	2403.08		2.967	2215.49	1606.7		1.695	2387.89	1787.07

## Sheet: Figure 1c and 1f
			PRE									POST										PRE					POST
			cluster			cytosol	cell					cluster			cytosol	cell				mean cluster intensity/		mean cluster-	area	total clust	totCLust-BG		mean cluster-	area	total clust	totCLust-BG		Disruption
EGFP-FRB-FUS-FRB	date	file	before rapamycin			before rapamycin	before rapamycin					After rapamycin			after rapamycin	after rapamycin				mean cytosol intensity		mean cytosol-BG	in the threshold	intensity avobe cytosol	/total cell		mean cytosol-BG	in the threshold	Bgfree	/total cell		Efficiency
mCh-FKBP			size	mean Intensity	cluster Intensity	mean intensity	size	mean intensity	cell intensity	background		size	mean Intensity	cluster Intensity	mean intensity	size	mean intensity	cell intensity	background
HEK293T	2019-07-20	after rapamycin.Project Maximum Z_XY1563639862_Z0_T00_C0	136.211	18592.1	2.36423e+06	8566.15	376.07	12196.4	4.12227e+06	1235		3.986	13984.8	51441.5	8372.69	392.733	8429.66	2.88674e+06	1079.28	2.17042		8790.98	136.211	1.19743e+06	0.290478		4532.86	3.986	18068	0.00625896		97.8453
			113.278	43398.5	4.68955e+06	18167.8	385.208	25587.4	9.08611e+06	1999.89		17.827	35690.1	604757	15288.4	386.686	16229	5.59248e+06	1766.38	2.38875		23230.8	113.278	2.63154e+06	0.289622		18635.3	17.827	332211	0.0594032		79.4894
			125.237	30212.1	3.53105e+06	13182.2	360.751	12354.8	3.72935e+06	2017.11		2.016	23724.7	44186.7	12491.7	364.514	12553.8	3.91748e+06	1806.68	2.29189		15012.8	125.237	1.88016e+06	0.504151		9426.3	2.016	19003.4	0.00485093		99.0378
			25.979	33027	818490	8770.39	349.195	10575	3.16156e+06	1521.16		0	0	0	7209.77	344.716	7209.77	2.02233e+06	1343.1	3.76574		22735.4	25.979	590644	0.186821		-8552.87	0	0	0		100
	2019-07-24	rapamycin .Project Maximum Z_XY1563988286_Z0_T000_GFP	62.977	18968.9	1.12473e+06	9364.58	353.361	11076.3	3.52187e+06	1109.51		0.09	15799	1334.46	8978.79	417.726	8980.25	3.34539e+06	971.691	2.0256		8494.8	62.977	534977	0.151901		5848.52	0.09	526.367	0.000157341		99.8964
			62.484	29043.8	1.68723e+06	14176.4	212.088	18556.6	3.50269e+06	2041.3		0.537	22249.5	11015.2	14338	227.362	14356.7	2.86922e+06	1737.09	2.04874		12826.1	62.484	801428	0.228803		6174.42	0.537	3315.66	0.0011556		99.4949
	2019-07-31	rapamycin dt=10s - 1.Project Maximum Z_XY1564590788_Z0_T00_C0	126.895	37048.7	4.61221e+06	10754.5	580.23	16504.9	9.16931e+06	702.044		11.287	25596.2	281131	11761.6	580.23	12030.7	6.58094e+06	688.744	3.44496		25592.2	126.895	3.24752e+06	0.354173		13145.9	11.287	148378	0.0225466		93.634
			124.924	46208.6	5.68485e+06	12089	554.475	19776.2	1.05761e+07	702.044		6.898	32859.6	221915	13962.5	547.577	14200.6	7.39878e+06	688.744	3.82235		33417.5	124.924	4.17464e+06	0.394723		18208.3	6.898	125601	0.0169759		95.6993
	2020-05-26	MAX_2020-05-26_15.00.59_199 sk7 kinetics dt20s rapamycin at 2min_F0	69.739	48698.9	3.3554e+06	2890.12	494.388	9351.95	4.33417e+06	585.212		91.4	19096.4	1.69192e+06	4153.67	510.257	6830.28	3.1866e+06	585.183	16.8501		45223.6	69.739	3.15385e+06	0.72767		14357.5	91.4	1.31228e+06	0.41181		43.407
			66.961	41911.4	2.76781e+06	2461.92	494.953	7798.92	3.57466e+06	576.691		83.159	16048.4	1.28648e+06	3636.2	447.817	5941.15	2.40156e+06	578.326	17.0239		38872.8	66.961	2.60296e+06	0.72817		11833.9	83.159	984096	0.409773		43.7256
			61.216	23503	1.40341e+06	2480.23	317.615	6531.24	1.89104e+06	577.379		40.92	8311.12	316468	2657.94	274.011	3501.74	801327	577.304	9.47614		20445.4	61.216	1.25158e+06	0.66185		5075.88	40.92	207705	0.259201		60.8369
			126.057	12463.4	1.4957e+06	3894.48	556.215	5815.4	2.90191e+06	598.151		0	0	0	3347.22	612.675	3347.22	1.68532e+06	596.462	3.20028		7970.8	126.057	1.00477e+06	0.346246		-3943.69	0	0	0		100
			42.851	31771.7	1.33549e+06	3470.46	393.711	6550.73	2.3406e+06	605.766		31.408	21263.6	648704	4025.06	384.576	5432.94	1.85498e+06	609.498	9.15491		27695.5	42.851	1.18678e+06	0.507041		16629.1	31.408	522285	0.281558		44.4703
		MAX_2020-05-26_15.00.59_199 sk7 kinetics dt20s rapamycin at 2min_F1-1	62.487	28247.9	1.7263e+06	2219.1	485.535	5568.94	2.40225e+06	621.307		40.449	11280.6	431596	2864.77	470.372	3588.49	1.40078e+06	610.454	12.7294		25407.5	62.487	1.58764e+06	0.660896		7805.34	40.449	315718	0.225387		65.8967
			125.21	23864.2	2.91529e+06	3273.1	511.481	8313.76	3.95518e+06	580.952		27.783	7961.61	205057	4646.05	490.856	4952.71	2.1459e+06	580.952	7.291		20010.1	125.21	2.50547e+06	0.633464		2734.61	27.783	75975.6	0.035405		94.4109
			61.122	30561.9	1.82947e+06	1828.02	494.011	5383.12	2.34785e+06	630.483		36.4	12461.5	431202	2136.85	494.058	2897.17	1.12736e+06	615.334	16.7186		28103.4	61.122	1.71773e+06	0.731619		9709.36	36.4	353421	0.313495		57.1506
			32.774	18318.2	581062	1649.7	427.804	2926.68	1.00013e+06	588.857		28.065	4865.68	120100	1813.54	448.57	2004.3	636053	586.34	11.1039		16079.7	32.774	526995	0.526927		2465.8	28.065	69202.7	0.1088		79.352
			33.716	39450.3	1.30761e+06	2461.51	348.647	6038.49	1.87265e+06	667.295		29.525	20603.3	589141	3063.61	348.647	4548.93	1.3596e+06	649.301	16.0268		36321.5	33.716	1.22461e+06	0.653947		16890.4	29.525	498688	0.366791		43.9112
	2020-03-14	MAX_2020-03-14_13.33.51_ch199 sk7 FUS disruption dt20s mch-gfp_F0	96.768	5189.82	447577	1881.33	637.774	2383.2	1.15988e+06	564.564		0.377	3632.25	1157.58	1889.67	630.616	1890.71	838071	561.735	2.75859		2743.93	96.768	265524	0.228924		1180.85	0.377	445.18	0.000531196		99.768
			106.421	11436.9	1.15704e+06	2828.69	727.243	4088.37	2.56266e+06	564.564		6.263	7955.3	46305.9	3004.55	810.732	3042.55	2.01128e+06	561.735	4.04318		8043.65	106.421	856013	0.334033		4389.02	6.263	27488.4	0.0136671		95.9084
			87.35	29981	2.56952e+06	2409.61	620.162	6293.05	3.55259e+06	564.564		64.324	21517.7	1.34797e+06	3014.2	627.838	4909.93	2.72996e+06	561.735	12.4422		27006.8	87.35	2.35904e+06	0.664035		17941.8	64.324	1.15409e+06	0.422748		36.3364
			67.479	34707.3	2.30392e+06	1763.71	673.514	5064.29	3.03063e+06	564.564		61.122	19856	1.17931e+06	2280.01	673.608	3874.81	2.23171e+06	561.735	19.6786		32379	67.479	2.18491e+06	0.720942		17014.3	61.122	1.03995e+06	0.465986		35.3643
			93.519	3735.37	296531	1675.71	351.002	2224.33	582583	564.564		2.684	2843.77	6124.99	1685.94	337.016	1695.16	381983	561.735	2.22913		1495.1	93.519	139820	0.240001		596.095	2.684	1599.92	0.00418845		98.2548
			111.554	5557.53	556986	1823.38	532.341	2605.89	1.08668e+06	564.564		47.56	4525.75	188529	1909.09	534.037	2141.96	843900	561.735	3.04793		3169.59	111.554	353580	0.325377		2054.93	47.56	97732.4	0.11581		64.4073
			90.929	5901.95	485323	2075.35	427.333	2889.58	993556	564.564		41.109	4933.63	179724	2150.1	448.711	2404.92	827056	561.735	2.84384		3262.04	90.929	296614	0.298537		2221.8	41.109	91336	0.110435		63.008
	2020-03-14	MAX_2020-03-14_13.33.51_ch199 sk7 FUS disruption dt20s mch-gfp_F1	85.89	7028.42	552868	2129.64	490.715	2987.08	1.17555e+06	591.487		24.863	5436.03	120636	2364.38	502.157	2516.26	970298	583.997	3.30028		4307.29	85.89	369953	0.314705		2487.65	24.863	61850.4	0.0637437		79.745
			88.574	6181.67	495145	2345.22	398.514	3197.68	1.03861e+06	591.487		8.288	4719.62	34276.1	2252.25	515.625	2291.73	880548	583.997	2.63587		3244.97	88.574	287420	0.276736		1883.37	8.288	15609.4	0.0177269		93.5943
			45.158	2661.92	93496.7	1355.2	502.534	1472.36	442667	591.487		3.155	2200.81	5101.03	1343.04	483.322	1348.57	369535	583.997	1.96423		715.234	45.158	32298.5	0.0729636		273.768	3.155	863.738	0.00233736		96.7965
			44.546	4057.51	154397	933.204	459.495	1236.09	296193	591.487		17.187	2088.35	25855.3	1049.85	458.129	1088.81	231268	583.997	4.34793		2532.82	44.546	112827	0.380923		454.506	17.187	7811.59	0.0337772		91.1328
			136.323	28966.1	3.86812e+06	1992.15	596.194	8159.56	4.51204e+06	591.487		118.476	11073.4	1.24275e+06	3118.18	589.978	4715.71	2.43762e+06	583.997	14.5401		26382.5	136.323	3.59654e+06	0.797099		7371.25	118.476	873316	0.358266		55.0537
																						PRE rapamycin					POST
			cluster only at the cytosol			cytosol	cell					cluster			cytosol	cell				mean cluster intensity/		mean cluster-	area	total clust	totCLust-BG		mean cluster-	area	total clust	totCLust-BG		Disruption
EGFP-FRB-FUS	date	file	before rapamycin			before rapamycin	before rapamycin			background		After rapamycin			after rapamycin	after rapamycin			background	mean cytosol intensity		mean cytosol-BG	in the threshold	intensity	/total cell-BG		mean cytosol-BG	in the threshold	Bgfree	/total cell		Efficiency
mCh-FKBP			size	mean Intensity	cluster Intensity	mean intensity	size	mean intensity	cell intensity			size	mean Intensity	cluster Intensity	mean intensity	size	mean intensity	cell intensity
HEK293T	2020-03-15	MAX_2020-03-15_12.02.21_sk8 sk7 dt20s_F0	63.476	8618.15	508713	3155.25	356.37	4624.61	1.43287e+06	603.887		2.684	6604.63	16106	3010.05	303.159	3640.42	920551	603.887	2.73137		4859.02	63.476	308431	0.215255		2990.69	2.684	8027.02	0.0087198		95.9491
			61.875	9624.53	558152	4370.63	553.296	5494.53	2.70597e+06	603.887		0.188	7836.25	1359.68	3615.45	510.539	4220.67	1.84651e+06	603.887	2.20209		4650.01	61.875	287720	0.106328		3616.91	0.188	679.98	0.000368252		99.6537
			57.354	16793.8	928558	2818.11	355.475	5579.47	1.7687e+06	603.887		33.48	6086.2	183548	2914.94	355.475	3760.64	1.12215e+06	603.887	5.95925		13371.8	57.354	766928	0.433612		2567.37	33.48	85955.5	0.0765993		82.3346
			22.979	16441.9	363942	1137.62	424.037	2538.13	820192	603.887		16.905	7849.57	122488	1282.87	337.628	2185.31	533933	603.887	14.453		14700.4	22.979	337801	0.411856		5962.82	16.905	100801	0.188791		54.161
			224.52	8815.04	1.85109e+06	3523.49	601.892	5854.98	3.18076e+06	570.373		3.955	6120.54	21950.9	3224.34	466.982	3814.41	1.51491e+06	570.373	2.50179		4721.18	224.52	1.06e+06	0.333253		2325.82	3.955	9198.62	0.00607206		98.1779
	2019-08-03	rapamycin dt10s.Project Maximum Z_XY1564852416_Z0_T00_C0	50.883	62340.9	3.134e+06	31180.4	344.089	36426.3	1.22763e+07	748.639		5.33	59367.8	312623	29361.7	325.635	30555.5	9.71731e+06	714.358	1.99936		30411.8	50.883	1.54745e+06	0.126052		29291.8	5.33	156125	0.0160667		87.2539
			14.02	27528.6	375455	14166	338.759	15436.7	4.9757e+06	748.639		0.358	28389.8	9907.79	12426.9	320.439	13158.2	3.98751e+06	714.358	1.94329		12614	14.02	176848	0.0355424		15248.5	0.358	5458.98	0.00136902		96.1482
			29.159	26760.8	758488	14908.2	431.97	16406.4	6.76368e+06	748.639		0.179	23421.8	4064.62	13172.8	417.099	13891.2	5.49605e+06	714.358	1.79504		11103.9	29.159	323780	0.0478703		9534.63	0.179	1706.7	0.000310532		99.3513
	11/25/2020 (sarah's) for CH	MAX_2020-11-25_13.40.22_SK8 SK7 mCh 100 10% GFP 100 5% +rap 30s dt_F0	41.58	4905.69	180406	1195.73	454.597	2050.14	674261	566.935		0	0	0	1157.53	443.202	1723.41	513021	565.881	4.10269		3143.03	41.58	130687	0.193823		-1723.41	0	0	0		100
			20.342	16069.2	315347	1560.73	337.675	2967.52	810618	566.935		0.848	4738.06	3538	1527.24	330.989	2099.89	507742	565.881	10.296		13941.5	20.342	283599	0.349855		2644.94	0.848	2242.91	0.00441742		98.7374
			46.806	18941.7	860050	1563.51	481.909	3763.26	1.54034e+06	566.935		13.232	6314.8	76069.7	1505.07	481.909	2187.48	781463	565.881	12.1149		16811.3	46.806	786869	0.510842		4243.85	13.232	56154.6	0.0718583		85.9334
			42.71	46741.9	1.97213e+06	3365.49	386.177	8667.02	3.12807e+06	566.935		30.184	25551.6	754169	4223.71	381.986	6430.17	2.24008e+06	565.881	13.8886		42809.5	42.71	1.82839e+06	0.584512		20762	30.184	626680	0.279758		52.1382
			48.455	22652.8	1.07017e+06	1207.13	663.955	3297.78	1.81316e+06	566.935		29.525	7887.99	216185	1628.4	714.623	2429.52	1.3318e+06	565.881	18.7658		20878.7	48.455	1.01168e+06	0.557965		5693.71	29.525	168107	0.126225		77.3776
			12.055	3849.07	39566.1	1230.1	382.222	1861.75	494907	566.935		0.047	3290	128.034	1155.87	382.222	1721.94	441873	565.881	3.12908		2052.04	12.055	24737.3	0.0499837		1568.25	0.047	73.7076	0.000166807		99.6663
	11/25/2020 (sarah's) for CH	MAX_2020-11-25_13.40.22_SK8 SK7 mCh 100 10% GFP 100 5% +rap 30s dt_F1	49.82	9641.3	451693	2994.63	485.017	4193.12	1.75495e+06	574.794		0.094	6816.5	586.614	2864.21	318.887	3441.13	913677	575.923	3.21953		6071.87	49.82	302501	0.17237		3376.37	0.094	317.378	0.000347364		99.7985
			56.507	19065.8	1.04487e+06	2617.89	542.607	4845.71	2.31743e+06	574.794		11.301	9313.6	98744.5	2882.24	542.607	3580.11	1.63009e+06	575.923	7.28289		15873.2	56.507	896944	0.387042		5855.44	11.301	66172.3	0.0405942		89.5117
			132.179	15311.1	1.94783e+06	3634.18	500.556	7140.65	3.28658e+06	574.794		7.205	7042.9	46594.5	3592.2	466.652	4212.51	1.69702e+06	575.923	4.21308		11102.1	132.179	1.46747e+06	0.446503		2874.78	7.205	20712.8	0.0122054		97.2665
			39.366	10957.1	408710	1896.14	507.102	3129.71	1.2956e+06	574.794		0	0	0	1537.81	466.134	2113.74	716826	575.923	5.77864		8486.17	39.366	334067	0.257847		-2113.74	0	0	0		100
			33.292	6247.66	188861	1483.25	340.972	2467.11	645227	574.794		0.283	3837.33	922.979	1486.19	384.482	2063.42	571916	575.923	4.21215		4189.62	33.292	139481	0.216173		1775.22	0.283	502.387	0.000878429		99.5936
			56.648	20076.5	1.10473e+06	1685.95	478.519	4369.81	1.81599e+06	574.794		23.168	7294.01	155645	1906.65	452.949	2728.67	975085	575.923	11.9081		17815.8	56.648	1.00923e+06	0.555746		4811.44	23.168	111471	0.11432		79.4295
			46.665	16529.7	744535	1986.48	316.579	4620.28	1.28071e+06	574.794		8.099	7370.8	55031.7	2234.99	276.978	2944.24	655973	575.923	8.32109		13968.4	46.665	651836	0.508963		4559.89	8.099	36930.6	0.0562989		88.9385
			95.073	4481.93	371463	2022.1	385.471	3061.82	958676	574.794		3.155	3694.09	9837.82	1534.45	404.212	2122.74	625240	575.923	2.21647		1885.04	95.073	179216	0.186941		1583.72	3.155	4996.62	0.00799152		95.7251
	11/25/2020 (sarah's) for CH	MAX_2020-11-25_13.40.22_SK8 SK7 mCh 100 10% GFP 100 5% +rap 30s dt_F3	79.015	9861.87	734061	3409.43	641.635	4705.34	2.65228e+06	571.714		0	0	0	2599.92	641.635	3172.68	1.6682e+06	572.765	2.89252		5880.72	79.015	464665	0.175195		-3172.68	0	0	0		100
			110.377	8936.79	923312	3885.54	594.687	5288.68	2.80512e+06	571.714		1.46	7229.9	9719.42	2905.81	515.342	3489.2	1.50296e+06	572.765	2.30002		4479.54	110.377	494438	0.176263		3751.33	1.46	5476.94	0.0036441		97.9326
			71.387	25567.4	1.78437e+06	2213.7	438.964	6490.35	2.59807e+06	571.714		47.89	9861.51	444838	2248.5	438.964	3589.34	1.32417e+06	572.765	11.5496		22782	71.387	1.62634e+06	0.625979		7040.25	47.89	337158	0.254619		59.3247
			27.359	11348.5	294843	3044.97	375.535	4179.98	1.35503e+06	571.714		0	0	0	2262.22	375.535	2834.99	849545	572.765	3.72697		7731.83	27.359	211535	0.156111		-2834.99	0	0	0		100
			31.408	6701.79	192534	1595.76	345.539	2579.62	693810	571.714		0	0	0	1340.5	345.539	1913.27	463196	572.765	4.19976		4534.32	31.408	142414	0.205264		-1913.27	0	0	0		100
			91.353	6974.51	584914	2318.4	480.073	3667.33	1.48612e+06	571.714		5.792	4704.33	23930	2005.75	447.911	2606.01	910712	572.765	3.00833		4084.39	91.353	373121	0.251071		2125.81	5.792	12312.7	0.0135199		94.6151
			24.486	14916.4	351245	2256.85	274.105	3908.38	914597	571.714		1.413	6078.4	7779.46	1981.38	274.105	2572.31	548085	572.765	6.60942		12087.9	24.486	295984	0.323622		3524.26	1.413	4979.78	0.00908578		97.1925
			76.284	34990.1	2.62557e+06	1297.44	470.09	7243.87	3.13651e+06	571.714		45.959	15373.9	680244	2414.67	470.09	4198.41	1.70438e+06	572.765	26.9685		33121	76.284	2.5266e+06	0.805543		12386.4	45.959	569268	0.334003		58.537
																						Pre					Post
			cluster only at the cytosol			cytosol	cell					cluster			cytosol	cell				mean cluster intensity/		mean cluster-	area	total clust	totCLust-BG		mean cluster-	area	total clust	totCLust-BG		Disruption
mCh-FKBP	date	file	before rapamycin			before rapamycin	before rapamycin			background		After rapamycin			after rapamycin	after rapamycin			background	mean cytosol intensity		mean cytosol-BG	in the threshold	intensity	/total cell-BG		mean cytosol-BG	in the threshold	Bgfree	/total cell		Efficiency
EGFP-FUS-FRB			size	mean Intensity	cluster Intensity	mean intensity	size	mean intensity	cell intensity			size	mean Intensity	cluster Intensity	mean intensity	size	mean intensity	cell intensity
HEK293T	2020-03-14	MAX_2020-03-14_13.00.37_ch203 sk7 FUS disruption dt20s mch-gfp_F0	102.183	3757.6	326717	1334.7	581.031	2222.5	965834	560.227		12.479	3039.4	30937.6	1310.04	658.87	1892.41	877733	560.227	2.81532		1862.68	102.183	190334	0.197067		1169.14	12.479	14589.7	0.016622		91.5653
			93.425	5497.7	461284	1539.77	494.199	2742.31	1.07838e+06	560.227		24.11	4210.39	88005.5	1667.09	494.199	2324.06	871686	560.227	3.57047		3397.71	93.425	317431	0.294358		1983.07	24.11	47811.9	0.0548499		81.3663
			91.635	6921.17	582885	2026.87	567.376	3287.08	1.54715e+06	560.227		0	0	0	2083.43	488.878	2643.66	1.01854e+06	560.227	3.4147		4334.07	91.635	397153	0.256699		-2643.66	0	0	0		100
			179.739	8214	1.37568e+06	2551.45	646.344	4530.56	2.5662e+06	560.227		85.043	6314.82	489388	2683	640.222	3651.24	1.97894e+06	560.227	3.21934		5102.32	179.739	917086	0.357371		3071.6	85.043	261218	0.131999		63.0638
			180.398	6308.32	1.03817e+06	1988.37	586.211	3700.9	1.84508e+06	553.443		99.311	4874.55	429134	2245.14	586.211	3150.28	1.52229e+06	553.443	3.1726		3766.5	180.398	679470	0.368261		2075.97	99.311	206167	0.135432		63.224
			104.726	4969.95	462523	1422.55	736.661	2401.62	1.36148e+06	553.443		28.159	3558.78	84627.3	1379.17	791.755	1990.45	1.13776e+06	553.443	3.4937		2993.96	104.726	313546	0.230298		1626.17	28.159	45791.3	0.0402471		82.5239
		MAX_2020-03-14_13.00.37_ch203 sk7 FUS disruption dt20s mch-gfp_F2	97.521	3357.76	273008	1197.89	397.761	2148.84	632661	558.288		27.83	2748.68	60958.7	1187.02	468.489	1804.91	584031	558.288	2.80307		1601.59	97.521	156188	0.246875		1003.38	27.83	27923.9	0.0478125		80.6329
			47.984	17211	799065	890.054	431.241	3202.25	1.14018e+06	558.288		62.299	8165.22	473904	1146.95	462.085	2576.18	932439	558.288	19.3371		15762.7	47.984	756357	0.663363		6459.98	62.299	402450	0.43161		34.9361
			7.704	30640.8	229043	14114.4	125.058	15986.7	1.88543e+06	910.325		0.537	27833	14489.9	14760.4	101.05	15675.2	1.4981e+06	849.872	2.17088		15616	7.704	120306	0.0638083		12222.8	0.537	6563.62	0.0043813		93.1336
	2020-11-25	MAX_2020-11-25_15.54.16_CH203 SK7 mCh 100 10% GFP 100 5% 3m dt post rap_F0	93.142	3593.99	281229	888.906	569.448	1812	704621	574.626		12.761	2373.17	22930.8	996.525	531.776	1591.96	540142	576.231	4.04316		2130.45	93.142	198435	0.281619		800.417	12.761	10214.1	0.01891		93.2852
			10.03	4137.74	35738	1488.73	418.951	2113.01	644510	574.626		0	0	0	1307.97	387.448	1884.21	506772	576.231	2.77938		2074.38	10.03	20806.1	0.032282		-1884.21	0	0	0		100
			88.527	9793.24	816096	1921.67	582.538	3605.2	1.76542e+06	574.626		2.213	6617.89	13370.2	1919.59	440.989	2516.51	855640	576.231	5.09621		7296.94	88.527	645976	0.365904		4122.07	2.213	9122.15	0.0106612		97.0863
			50.197	34127.9	1.68427e+06	860.405	533.048	4513.71	2.09972e+06	574.626		45.818	20812	927164	1450.4	612.864	3431.04	1.74961e+06	576.231	39.6649		32692.8	50.197	1.64108e+06	0.781572		18785.4	45.818	860710	0.491944		37.0571
			59.144	7836.17	429477	785.578	453.985	2203.88	739656	574.626		37.954	3200.71	99609.4	960.001	627.367	1636.93	665446	576.231	9.97504		6475.97	59.144	383015	0.517828		1664.48	37.954	63173.5	0.094934		81.6669
			43.934	25705.6	1.1041e+06	895.222	548.399	3411.45	1.55571e+06	574.626		27.076	13126.4	339809	1308.46	437.127	2581.01	876343	576.231	28.7142		24235.7	43.934	1.06477e+06	0.684428		11241.8	27.076	304382	0.347331		49.2523
		MAX_2020-11-25_15.54.16_CH203 SK7 mCh 100 10% GFP 100 5% 3m dt post rap_F1	116.404	28399.2	3.23732e+06	4013	597.089	9240.6	5.16631e+06	588.098		23.921	20359.8	472906	5326.47	596.618	6495.81	3.52336e+06	590.258	7.0768		23798.1	116.404	2.77019e+06	0.536204		14443	23.921	345491	0.0980574		81.7127
			33.151	8210.95	252705	1734.5	295.954	2982.18	708537	588.098		0	0	0	1562.16	295.719	2152.42	461960	590.258	4.7339		5888.35	33.151	195205	0.275504		-2152.42	0	0	0		100
			86.55	45991.7	3.92968e+06	2676.85	468.442	11159.2	4.95195e+06	588.098		63.947	31737.8	1.99179e+06	3653.63	515.672	7653.32	3.64222e+06	590.258	17.1813		42726.8	86.55	3.698e+06	0.746777		27493.9	63.947	1.75815e+06	0.482713		35.3604
			27.971	24884.7	679600	1703.02	478.942	3610.61	1.44761e+06	588.098		9.559	16359.4	150737	1863.58	528.857	2705.18	1.11849e+06	590.258	14.6121		22593.6	27.971	631965	0.436557		13905.6	9.559	132924	0.118842		72.7775
			44.405	21904.3	946545	930.681	525.419	3241.63	1.39422e+06	588.098		24.675	8683.93	199711	1347.82	694.798	2177.65	1.10292e+06	590.258	23.5357		20385.5	44.405	905218	0.649267		6745.85	24.675	166454	0.150922		76.7551
			35.458	46935.2	1.64338e+06	1080.7	632.641	4205.87	2.28875e+06	588.098		39.508	24592.3	948272	1803.02	537.097	4026.2	1.84544e+06	590.258	43.4304		45266.4	35.458	1.60506e+06	0.70128		22199	39.508	877038	0.475247		32.2314
	11/25/2020-sample2	MAX_2020-11-25_15.54.16_CH203 SK7 mCh 100 10% GFP 100 5% 3m dt post rap_F2	27.971	38981.8	1.07403e+06	1072.5	493.964	3769.9	1.57381e+06	583.824		20.484	23066.4	460557	1412.56	566.151	2757.59	1.23134e+06	582.647	36.3465		37325.5	27.971	1.04403e+06	0.663378		21071.2	20.484	431623	0.350529		47.1599
			82.217	45547.2	3.69676e+06	1795.51	709.255	7383.37	4.82261e+06	583.824		67.196	25758.9	1.69174e+06	3175.6	585.834	6281.75	3.33873e+06	582.647	25.3672		43167.9	82.217	3.54913e+06	0.735936		22000.6	67.196	1.47836e+06	0.44279		39.8331
			26.464	33940.3	882745	1035.1	524.807	3248.76	1.39858e+06	583.824		23.168	17515.4	392298	1518.68	575.239	2722.13	1.23072e+06	582.647	32.7894		32321.3	26.464	855352	0.611586		15414.1	23.168	357113	0.290167		52.555
			88.009	39634.4	3.4368e+06	2563.6	459.071	10142.4	4.38806e+06	583.824		75.907	24453.3	1.81195e+06	4408.42	541.241	7720.57	3.86334e+06	582.647	15.4604		36487	88.009	3.21118e+06	0.7318		19462.3	75.907	1.47732e+06	0.382395		47.7459
			59.379	44017.4	2.57904e+06	1648.49	591.532	6426.77	3.45629e+06	583.824		60.839	23189.2	1.37536e+06	2012.34	754.554	4255.48	2.77135e+06	582.647	26.7016		41785	59.379	2.48115e+06	0.717867		20594.2	60.839	1.25293e+06	0.452102		37.0215
		MAX_2020-11-25_15.54.16_CH203 SK7 mCh 100 10% GFP 100 5% 3m dt post rap_F3	50.668	35282.8	1.75864e+06	1166.89	681.237	4235.48	2.49444e+06	573.854		33.857	17612.9	576972	1980.64	596.995	3406.2	1.69235e+06	571.419	30.2367		33542.1	50.668	1.69951e+06	0.68132		15060.8	33.857	509914	0.301306		55.7762
			29.807	9869.09	277063	3113.7	378.219	4174.71	1.36191e+06	573.854		3.767	8552.74	30065.6	4058.12	343.561	4672.56	1.40899e+06	571.419	3.16957		6181.54	29.807	184253	0.13529		3923.19	3.767	14778.7	0.0104888		92.2472
			32.35	35922.1	1.14352e+06	1635.53	585.74	4071.32	2.04861e+06	573.854		28.771	18734.9	522583	1697.08	457.376	3304.32	1.24996e+06	571.419	21.9635		33712.7	32.35	1.09061e+06	0.532366		16466.4	28.771	473756	0.379016		28.8053
			38.189	46286.7	1.74573e+06	1267	473.904	5422.47	2.29778e+06	573.854		38.66	23020.7	867890	2335.03	441.177	4669.05	1.80778e+06	571.419	36.5325		44445.8	38.189	1.69734e+06	0.738688		20114.3	38.66	777618	0.430151		41.7683
CONTROL
			cluster			cytosol	cell
mCh-FKBP	date	file	before rapamycin			before rapamycin	before rapamycin			background		After rapamycin			after rapamycin	after rapamycin			background	mean cluster intensity/		mean cytosol-BG	in the threshold	intensity	/total cell-BG		mean cytosol-BG	in the threshold	Bgfree	/total cell		Disruption
EGFP-ecDHFR-FUS			size	mean Intensity	cluster Intensity	mean intensity	size	mean intensity	cell intensity			size	mean Intensity	cluster Intensity	mean intensity	size	mean intensity	cell intensity		mean cytosol intensity												Efficiency
HEK293T	5/24/2020-sample1	F2	96.627	14123.6	1.31117e+06	4211.56	548.587	6414	3.21463e+06	554.162		105.715	13783.7	1.39874e+06	4155.21	548.587	6456.74	3.23896e+06	552.554	3.35353		9357.86	96.627	904222	0.281283		9075.98	105.715	959467	0.296227		-5.31262
			39.884	13725.5	525326	4382.07	514.212	5617.96	2.60386e+06	554.162		42.521	12967.5	527897	4383.34	514.212	5600.04	2.59548e+06	552.554	3.1322		8789.29	39.884	350552	0.134628		8031.62	42.521	341513	0.13158		2.26387
			110.706	16592.2	1.77551e+06	4239.81	277.543	9500.04	2.48287e+06	554.162		130.531	16122.6	2.03237e+06	3936.58	277.543	9960.45	2.6111e+06	552.554	3.91344		11798.3	110.706	1.30614e+06	0.526061		11633.4	130.531	1.51852e+06	0.581566		-10.5512
			33.998	12943	421195	3530.85	370.073	4898.78	1.60783e+06	554.162		28.96	12142.9	335658	3835.88	278.626	5194.43	1.29335e+06	552.554	3.66568		8857.97	33.998	301153	0.187305		7754.51	28.96	224571	0.173635		7.29794
			21.19	12685.3	257059	3561.65	355.24	4626.98	1.44683e+06	554.162		22.414	12104.5	258925	3554.52	319.216	4668.62	1.31391e+06	552.554	3.56164		8569.49	21.19	181587	0.125507		7997.43	22.414	179254	0.136428		-8.70106
			16.811	11387.9	182125	3328.78	357.924	4235.43	1.31762e+06	554.162		20.86	11398.2	226241	3364.9	335.227	4382.96	1.28405e+06	552.554	3.42103		7504.93	16.811	126165	0.0957527		7480.77	20.86	156049	0.121528		-26.9188
	5/24/2020-sample2	F1	21.802	17215.7	363241	4631.28	322.795	5998.52	1.75723e+06	554.74		18.082	17668.6	309431	3813.89	322.795	5114.79	1.47157e+06	555.947	3.71725		12029.6	21.802	262270	0.149252		13298.7	18.082	240468	0.163409		-9.48493
			56.13	23627.7	1.29509e+06	5215	514.024	7719.78	3.683e+06	554.74		71.387	24135.9	1.68331e+06	4963.83	514.024	8105.17	3.88048e+06	555.947	4.53072		17858	56.13	1.00237e+06	0.27216		18616.2	71.387	1.32895e+06	0.342471		-25.8343
			26.181	21147.1	539129	4587.44	297.226	6551.96	1.78253e+06	554.74		24.675	20614.8	494953	4035.95	297.226	5922.09	1.59496e+06	555.947	4.60979		16004.9	26.181	419025	0.235073		16022.9	24.675	395365	0.247885		-5.45009
			66.537	21231.3	1.37575e+06	5613.98	493.493	8199.59	3.77268e+06	554.74		63.994	21372.4	1.33213e+06	5471.59	493.493	8017.4	3.68217e+06	555.947	3.78186		15062.6	66.537	1.00222e+06	0.265651		15344.9	63.994	981980	0.266685		-0.38905
			29.336	15256.6	431295	4179.87	390.274	5525.52	1.93997e+06	554.74		25.146	15413.4	373605	3954.2	390.274	5212.66	1.81739e+06	555.947	3.65003		10522	29.336	308674	0.159113		10903.2	25.146	274172	0.15086		5.18678
	5/24/2020-sample3	F0	13.138	16544.3	209730	5360.75	312.907	6386.61	1.81672e+06	580.68		12.196	17770.4	209674	5036.87	312.907	6089	1.72432e+06	578.366	3.08619		10602.9	13.138	139300	0.0766769		12155.2	12.196	148244	0.0859729		-12.1235
			26.464	16121.7	411278	5812.36	411.558	7018.62	2.64958e+06	580.68		22.885	16995	375694	5733.86	411.558	6906.25	2.60429e+06	578.366	2.7737		9728.69	26.464	257460	0.09717		10682.8	22.885	244475	0.0938738		3.39218
			161.892	16189.3	2.5269e+06	6677.11	571.331	9788.6	5.26077e+06	580.68		122.29	17150.3	2.02658e+06	6044.93	571.331	8876.54	4.741e+06	578.366	2.42459		8931.47	161.892	1.44593e+06	0.274852		10527	122.29	1.28735e+06	0.271535		1.20683
			15.775	19269.2	294811	5218.49	246.794	6660.17	1.50038e+06	580.68		12.29	19817.8	236452	5270.02	246.794	6544.05	1.47229e+06	578.366	3.69248		13470	15.775	212489	0.141624		13969.4	12.29	171684	0.11661		17.6622

## Sheet: Figure 1d
file
MAX_2020-03-14_13.33.51_ch199 sk7 FUS disruption dt20s mch-gfp_F1
												Normalization
						preRap						making first number(t=0) =100
					time (s)	0	200	400	600		time (s)	0	200	400	600
				cell1	spot1	2422.38	4072.62	3553.12	4322.62
					spot2	2620	3523.62	3523	3600.38
					spot3	2603.9	3412.2	3470.8	3277.1
					average	2548.76	3669.48	3515.64	3733.37		average	100	143.971	137.935	146.478
					SEM	63.3624	204.121	24.0483	309.055		SEM	0	8.00865	0.943529	12.1257
				cell2	spot4	2880.33	3103.67	2964.5	3095.83
					spot5	2647.44	3823.56	4241.78	4012.56
					spot6	2653.44	3903.33	3742.67	3954
					average	2727.07	3610.19	3649.65	3687.46		average	100	132.383	133.83	135.217
					SEM	76.6492	254.304	371.64	296.298		SEM	0	9.32516	13.6278	10.865
				cell3	time (s)	0	200	400	600
					spot1	1102.52	2678.18	3672.06	3495.7
					spot2	1104.03	2339.47	2760.91	2752.12
					spot3	1122.18	2527.25	2949.54	3621.32
					average	1109.58	2514.97	3127.5	3289.72		average	100	226.66	281.864	296.484
					SEM	6.31625	97.9702	277.671	271.23		SEM	0	8.82951	25.025	24.4445
				cell4	time (s)	0	200	400	600
					spot5	4103.15	4051.9	5051.1	5798.95
					spot6	4703.46	5915.82	7233.96	7164.36
					spot7	3468.58	3262.54	5261	6273.04
					average	4091.73	4410.09	5848.69	6412.12		average	100	107.78	142.939	156.709
					SEM	356.525	786.595	695.283	400.246		SEM	0	19.224	16.9924	9.78182
				cell5	time (s)	0	200	400	600
					spot1	972.472	1116.19	1241.39	1218.69
					spot2	838.361	1128.5	1097.86	1147.14
					spot3	838.175	1064.15	1025.8	1159.53
					average	883.003	1102.95	1121.68	1175.12		average	100	124.909	127.031	133.082
					SEM	44.7347	19.7216	63.3648	22.0788		SEM	0	2.23347	7.17606	2.50042
				cell6	time (s)	0	200	400	600
					spot4	1195.89	1324.61	1397.06	1475.17
					spot5	1039.44	1418.06	1310.56	1363.88
					spot6	1194.8	1391.8	1359.9	1438.3
					average	1143.38	1378.16	1355.84	1425.78		average	100	120.534	118.582	124.699
					SEM	51.9698	27.826	25.0511	32.7314		SEM	0	2.43367	2.19098	2.8627
file
MAX_2020-03-14_13.33.51_ch199 sk7 FUS disruption dt20s mch-gfp_F2
				cell7	time (s)	0	200	400	600
					spot1	3743.78	4372.07	5499.22	4520.56
					spot2	3369.69	3539.31	4324.19	4584.38
					spot3	3412.1	3441.45	4776.75	4394
					average	3508.52	3784.28	4866.72	4499.64		average	100	107.86	138.711	128.249
					SEM	118.263	295.252	342.173	55.9424		SEM	0	8.41529	9.75263	1.59447
				cell8	time (s)	0	200	400	600
					spot1	2881.67	3285.4	3248.51	3230.71
					spot2	2349.79	2716.98	2833.24	2921.26
					spot3	2828.52	3259.38	3293.85	3279
					average	2686.66	3087.25	3125.2	3143.66		average	100	114.91	116.323	117.01
					SEM	169.134	185.29	146.568	112.069		SEM	0	6.89665	5.45538	4.1713
				cell9	time (s)	0	200	400	600
					spot1	2444.33	3812.06	4562.22	5540.78
					spot2	2312.09	3928.81	4315.43	5792.76
					spot3	2012.7	3157.7	4110.7	4471.1
					average	2256.38	3632.86	4329.45	5268.21		average	100	161.004	191.876	233.481
					SEM	127.678	239.956	130.532	405.14		SEM	0	10.6346	5.78501	17.9554
				cell10	time (s)	0	200	400	600
					spot1	1431.33	2596.33	2757.95	3304.81
					spot2	1395	3069.44	3185.39	3071.39
					spot3	1626.2	2502.13	2501.67	2501.67
					average	1484.18	2722.64	2815	2959.29		average	100	183.444	189.667	199.389
					SEM	71.7816	175.523	199.424	238.526		SEM	0	11.8263	13.4367	16.0713
				cell11	time (s)	0	200	400	600
					spot1	3998	4119	4818.71	4792
					spot2	4087.3	4523.2	4799.8	5189.55
					spot3	4139.08	4448.76	5023.64	5059.52
					average	4074.79	4363.65	4880.72	5013.69		average	100	107.089	119.778	123.042
					SEM	41.2036	124.2	71.6701	117.028		SEM	0	3.048	1.75887	2.872
rapamycin dt=10s - 1.Project Maximum Z_XY1564590788_Z0_T00_C0
				cell12	time (s)	0	200	400	600
					spot1	20519.3	21840.3	22577	22535.1
					spot2	19903.4	20989.6	21256.7	21712
					spot3	17815.8	17779.5	20414.5	19092.3
					average	19412.8	20203.1	21416.1	21113.2		average	100	104.071	110.319	108.759
					SEM	818.071	1236.44	629.318	1037.97		SEM	0	6.36918	3.24176	5.34684
				cell13	time (s)	0	200	400	600
					spot1	15417.3	21390.1	22201.1	22549.8
					spot2	13556	16980	19011.2	20580.8
					spot3	17711.8	23189.1	25587.8	25482.6
					average	15561.7	20519.7	22266.7	22871.1		average	100	131.86	143.086	146.97
					SEM	1201.85	1844.51	1898.76	1424.13		SEM	0	11.8529	12.2015	9.1515
				cell14	time (s)	0	200	400	600
					spot1	9440.5	11638.4	11792.8	12557.8
					spot2	10358.1	12063.2	11906.4	12019.1
					spot3	9386.88	11356.9	12207.4	12314.1
					average	9728.49	11686.1	11968.9	12297		average	100	120.123	123.029	126.402
					SEM	315.179	205.279	123.718	155.735		SEM	0	2.11008	1.2717	1.60082
				cell15	time (s)	0	200	400	600
					spot4	5337	5541.3	6327	5929.8
					spot5	5413.2	5291.2	6178.9	6085.5
					spot6	5977.62	6155.75	6267.75	6361.12
					average	5575.94	5662.75	6257.88	6125.47		average	100	101.557	112.23	109.855
					SEM	202.043	256.856	43.0365	126.107		SEM	0	4.6065	0.771824	2.26162
file
MAX_2020-03-14_13.33.51_ch199 sk7 FUS disruption dt20s mch-gfp_F0
						preRap
					time (s)	0	200	400	600
				cell16		1171.79	1091.74	1459.67	1683.86
						1052.34	1982.88	2109.13	1899.09
						1078.94	1799.47	2070.42	1863.49
					average	1101.02	1624.7	1879.74	1815.48		average	100	147.563	170.727	164.89
					SEM	36.2095	271.685	210.332	66.6069		SEM	0	24.6757	19.1033	6.04955
					time (s)	0	200	400	600
				cell17	spot1	3322.47	3519.59	4446.28	4170.36
					spot2	1906.94	2981.31	3336.79	3544.43
					spot3	1592.9	2769.79	3019.71	2758.75
					average	2274.11	3090.23	3600.93	3491.18		average	100	135.888	158.345	153.519
					SEM	531.965	223.195	432.473	408.366		SEM	0	9.81462	19.0173	17.9572
				cell18	time (s)	0	200	400	600
					spot1	875.644	894.694	1209.11	1450.29
					spot2	1085.38	1624.38	1367.71	1329.63
					spot3	1127.13	1430.79	1558.39	1429.39
					average	1029.38	1316.62	1378.41	1403.1		average	100	127.904	133.906	136.305
					SEM	77.8084	218.24	100.97	37.2311		SEM	0	21.201	9.80878	3.61684
				cell19	time (s)	0	200	400	600
					spot4	767.83	1600.36	1430.11	1903.69
					spot5	1106.29	1236.19	1252.79	1777.31
					spot6	876.844	1983.25	2030.25	1994.76
					average	916.989	1606.6	1571.05	1891.92		average	100	175.204	171.327	206.319
					SEM	99.7467	215.678	235.237	63.0469		SEM	0	23.5202	25.6531	6.87542
				cell20	time (s)	0	200	400	600
					spot4	990.905	1439.53	1837.11	2282.69
					spot5	1102.79	1297.63	1495.66	2024.75
					spot6	1207.58	2217.3	2738.17	2206.57
					average	1100.43	1651.49	2023.65	2171.34		average	100	150.077	183.896	197.318
					SEM	62.5599	285.859	370.61	76.5172		SEM	0	25.9771	33.6787	6.95341

## Sheet: Figure 1g and 1h
GFP-FRB-FUS-FRB
mCh-FKBP
ch199/sk7	2020-03-14	MAX_2020-03-14_13.33.51_ch199 sk7 FUS disruption dt20s mch-gfp_F0																		MAX_2020-03-14_13.33.51_ch199 sk7 FUS disruption dt20s mch-gfp_F1											MAX_2020-03-14_13.33.51_ch199 sk7 FUS disruption dt20s mch-gfp_F2
																		FOR
																		FIGURE1G
background			time(s)	area	mean	intensity		area	mean	intensity		area	mean	intensity		area	mean	intensity		background	time(s)	area	mean	intensity		area	mean	intensity		background		time(s)	area	mean	intensity		area	mean	intensity		area	mean	intensity		area	mean	intensity
564.235			0	132.085	4673.25	542740		109.247	11323.5	1.17542e+06		52.269	6916.52	332028		63.005	7164.05	415821		562.332	0	93.142	6085.93	514479		70.775	7483.72	489861		565.756		0	141.503	8160.72	1.07471e+06		104.726	6937.27	667263		104.302	9654.68	947993		69.033	34948.5	2.37354e+06
564.235			20	133.497	4646.75	545003		108.493	11220.7	1.15615e+06		52.033	6803.78	324663		61.498	7098.57	401848		562.332	20	91.259	6034.59	499393		75.013	7410.28	513685		565.756		20	141.361	8224.01	1.08258e+06		111.271	6917.32	706745		99.169	9655.53	901424		70.21	34168.7	2.35926e+06
564.235			40	137.406	4687.74	566595		110.989	11386.4	1.20115e+06		51.374	6961.85	328671		61.216	7075.29	398581		562.332	40	97.286	6005.49	529543		77.838	7472.79	537896		565.756		40	141.644	8169.19	1.07698e+06		110.706	6862.36	697072		105.009	9667.56	955771		69.645	35221	2.41357e+06
564.235			60	137.971	4686.54	568759		108.446	11338.3	1.1684e+06		48.313	6973.84	309667		62.958	6989.12	404498		562.332	60	97.568	6044.73	534907		79.628	7402.03	544631		565.756		60	143.527	8195.94	1.09514e+06		113.249	6742.94	699559		99.829	9599.36	901815		69.974	35481.8	2.44322e+06
564.235			80	128.318	4569.49	513946		102.795	11445.6	1.11855e+06		45.441	6864.93	286310		57.919	7007.51	373188		562.332	80	90.27	6029.5	493521		70.163	7275.26	470999		565.756		80	124.88	8023.82	931363		89.752	6732.23	553453		89.422	9478.54	796999		66.819	35159.6	2.31152e+06
564.235			100	103.878	4305.73	388659		97.757	11336.9	1.0531e+06		33.433	6909.03	212126		52.834	6858.92	332574		562.332	100	78.356	5712.46	403543		56.366	7070.56	366843		565.756		100	110.659	7674.16	786609		65.783	6405.78	384174		64.559	9084.71	549975		60.556	34218.4	2.03787e+06
564.235			120	76.378	4092.8	269505		85.985	11220.8	916302		28.112	6705.68	172648		40.873	6603.54	246845		562.332	120	61.734	5427.81	300366		44.876	6601.88	271031		565.756		120	90.646	7018.28	584895		38.613	5868.43	204752		52.551	8500.79	416994		50.621	34283.9	1.70685e+06
564.235			140	38.943	3384.27	109821		69.221	10827.9	710461		24.11	6492.2	142923		31.455	6194.5	177100		562.332	140	48.408	5181.31	223596		36.023	6472.8	212913		565.756		140	67.761	6533.47	404379		14.927	5370.69	71723.2		44.829	8389.67	350738		46.571	32968.3	1.50902e+06
564.235			160	19.071	3319.08	52537.7		58.061	10183.1	558480		21.991	6492.4	130366		20.908	6025.29	114180		562.332	160	38.896	5047.06	174438		36.4	6521.16	216901		565.756		160	56.978	6276.55	325389		8.429	5127.41	38450.2		40.967	8142.13	310381		45.017	30904.7	1.36577e+06
564.235			180	13.515	3288.66	36820.5		43.699	9514.52	391119		22.226	6346.7	128521		12.573	5755.3	65267.2		562.332	180	33.716	4997.47	149535		35.599	6362.27	206472		565.756		180	49.726	6225.61	281442		6.828	5086.26	30866		37.389	8009.77	278324		40.826	31842.3	1.2769e+06
564.235			200	10.783	3301.7	29518.1		38.848	9118.04	332298		18.694	6235.52	106019		9.653	5798.29	50524.3		562.332	200	30.184	4917.23	131448		33.763	6443.9	198579		565.756		200	43.793	6124.31	243426		5.698	4988.49	25200.7		37.295	7952.1	275474		45.582	29541.6	1.32078e+06
564.235			220	11.396	3262.76	30752.4		34.987	8877.8	290867		17.187	6349.6	99433.1		8.193	5741.39	42416.4		562.332	220	27.453	4788.51	116021		31.597	6336.93	182460		565.756		220	40.779	6083.92	225025		4.521	4945.55	19801.1		38.095	7923.01	280275		45.441	29087.5	1.29606e+06
564.235			240	9.277	3250.31	24918.7		29.384	8709.94	239353		16.811	6233.96	95313.8		5.604	5728.34	28939.6		562.332	240	25.758	4807.88	109357		28.96	6319.25	166720		565.756		240	40.826	6047.22	223786		4.285	4968.19	18864.4		34.375	7848.43	250342		44.452	28203.3	1.22854e+06
564.235			260	8.052	3247.95	21609.3		25.758	8474.83	203761		16.246	6041.98	88991.4		4.756	5724.69	24543.1		562.332	260	24.251	4779.1	102261		28.348	6341.43	163826		565.756		260	41.015	6004.5	223070		4.003	4914.14	17406.6		31.267	7718.84	223655		43.134	28641.8	1.21103e+06
564.235			280	7.299	3248.6	19593.2		25.381	8291.83	196134		14.174	6050.1	77756.7		3.908	5746.35	20251.7		562.332	280	22.414	4761.19	94113.3		26.323	6397.72	153605		565.756		280	39.272	5939.9	211053		3.249	4914.91	14130.4		30.325	7662.83	215219		40.308	29411.3	1.16271e+06
564.235			300	7.723	3237.09	20642.4		21.52	8263.19	165682		16.199	6088.78	89492.1		3.39	5553.62	16914		562.332	300	20.578	4695.72	85056.8		26.511	6380.15	154236		565.756		300	35.034	5903.6	187006		3.767	4915.91	16387		30.608	7599.34	215284		41.533	28957.7	1.1792e+06
564.235			320	7.911	3244.22	21201.4		20.013	8213.25	153080		16.811	6268.35	95891.8		2.872	5559.2	14345.5		562.332	320	20.342	4647.73	83105.1		22.273	6265.31	127022		565.756		320	34.705	5846.32	183262		3.249	4895.68	14067.9		26.699	7747.2	191737		39.319	28911.6	1.11453e+06
564.235			340	7.628	3235.87	20379.2		18.741	8156.98	142296		14.08	6206.06	79436.9		2.731	5586.79	13716.6		562.332	340	17.611	4680.83	72530.9		21.52	6254.35	122492		565.756		340	33.857	5859.08	179216		3.061	5009.19	13601.3		28.536	7646.56	202058		39.272	28111.4	1.08177e+06
564.235			360	7.958	3233.1	21238.8		17.376	8112.2	131153		15.304	6160.95	85652.2		2.025	5552.86	10102		562.332	360	17.376	4668.47	71348.3		21.802	6138.99	121582		565.756		360	31.314	5825.95	164718		3.202	4970.54	14104.1		26.04	7603.67	183267		40.497	27538.1	1.0923e+06
564.235			380	9.465	3220.3	25139.6		15.492	8127.47	117170		14.692	6133.86	81828.9		2.778	5576.97	13925.4		562.332	380	16.905	4587.24	68041.2		19.777	6162.69	110758		565.756		380	32.256	5857.75	170699		2.637	4823.79	11228.4		25.852	7638.71	182850		39.319	28377.1	1.09351e+06
564.235			400	6.875	3261.01	18540.3		15.586	8016.03	116144		11.678	6033.48	63869.9		2.637	5672.45	13470.4		562.332	400	15.586	4606.53	63032.9		20.766	6188.9	116841		565.756		400	29.054	5861.79	153871		2.967	4844.06	12693.7		25.805	7572.94	180820		37.671	27911.7	1.03015e+06
564.235			420	7.581	3229.73	20207.1		12.62	8174.55	96042.1		11.301	5954.52	60915.6		2.496	5632.62	12650.7		562.332	420	14.88	4647.87	60792.8		18.93	6119.23	105192		565.756		420	27.735	5817.5	145657		2.778	4881.12	11988.1		24.957	7474.99	172434		36.4	28434.7	1.01443e+06
564.235			440	6.545	3200.15	17252.1		10.689	7977.79	79243.5		10.595	5888.24	56407.9		1.507	5554.16	7519.81		562.332	440	14.268	4706.8	59133.3		18.365	6035.69	100518		565.756		440	26.464	5800.43	138530		2.543	4888.85	10993.6		25.899	7331.25	175220		36.824	28577	1.03149e+06
564.235			460	7.676	3245.27	20579.6		9.747	7953	72018.3		11.113	5927.27	59599.5		2.119	5468.71	10392.6		562.332	460	15.916	4670.01	65377.8		16.575	6041.58	90818.5		565.756		460	25.805	5789.05	134787		3.202	4853.13	13728.2		25.664	7395.98	175291		37.954	27091.9	1.00677e+06
564.235			480	7.487	3235.23	19997.7		10.03	8102.39	75607.7		9.606	5817.15	50459.5		2.967	5586.03	14899.7		562.332	480	16.057	4621.2	65173.2		16.246	6009.85	88500.4		565.756		480	23.968	5696.82	122981		2.072	4737.68	8644.23		24.675	7378.3	168100		37.342	26851.3	981554
564.235			500	5.462	3195.28	14370.7		9.512	7933.86	70099.8		9.182	5938.16	49343.4		1.742	5486.68	8574.89		562.332	500	14.033	4690.29	57927.6		17.093	5883.24	90950.3		565.756		500	21.284	5703.87	109360		2.731	4730.55	11374.1		22.603	7414.23	154796		35.882	27307	959530
564.235			520	5.604	3204.93	14798.5		9.512	7865.73	69451.8		8.994	5879.5	47805.5		1.177	5484.84	5791.55		562.332	520	12.196	4652.39	49882.3		16.152	5881.23	85910.8		565.756		520	17.941	5675.83	91679.9		2.402	4833.86	10252		19.966	7401.76	136488		36.494	27448.2	981048
564.235			540	4.379	3181.93	11462.9		7.581	7945.03	55953.8		8.711	5915.09	46611.3		1.507	5548.91	7511.9		562.332	540	11.16	4644.87	45561.1		16.575	5830.89	87326.4		565.756		540	18.694	5687.66	95749		1.836	4792.41	7760.14		18.318	7354.19	124350		37.671	27235	1.00466e+06
564.235			560	5.039	3196.42	13263.6		6.545	7782.86	47245.9		8.146	5872.29	43239.4		1.13	5755.38	5865.99		562.332	560	10.312	4656.12	42215.1		15.492	5873.73	82284.2		565.756		560	15.869	5684.87	81235.3		1.931	4704.19	7991.33		16.67	7239.01	111243		36.494	26974	963741
564.235			580	4.144	3214.89	10984.3		6.781	7862.47	49489.3		7.346	5836.04	38726.7		1.177	5605.8	5933.92		562.332	580	10.218	4629.57	41559		13.985	5944.49	75269.5		565.756		580	16.104	5644.61	81789.9		1.789	4762.45	7507.88		16.152	7296.9	108721		36.211	27520.9	976073
GFP-FUS-FRB
mCh-FKBP	2020-03-14
file:	MAX_2020-03-14_13.00.37_ch203 sk7 FUS disruption dt20s mch-gfp_F0																						ch203/sk7													ch203/sk7
																							file:MAX_2020-03-14_13.00.37_ch203 sk7 FUS disruption dt20s mch-gfp_F1													file:MAX_2020-03-14_13.00.37_ch203 sk7 FUS disruption dt20s mch-gfp_F2
background		dt=20s
		time(s)	area	mean	intensity		area	mean	intensity		area	mean	intensity		area	mean	intensity		area	mean	intensity		time(s)	area	mean	intensity		area	mean	intensity		area	mean	intensity			area	mean	intensity		area	mean	intensity
559.677		0	114.991	9628.19	1.0428e+06		78.497	7311.41	529991		111.46	3681.95	348009		76.473	5881.58	406982		115.556	6775.23	718245		0	120.642	4760.52	506798		79.957	7555.71	559382		35.411	20130.9	693037		0	66.49	4855.06	285600		40.449	4093.94	142957
559.677		20	114.568	9505.59	1.02492e+06		75.672	7329.35	512275		112.825	3730.21	357716		76.049	5721.04	392517		122.196	6834.62	766774		20	116.074	4678.31	478067		79.251	7712.41	566861		38.519	23212.1	872551		20	69.127	4791.61	292541		44.169	4032.92	153410
559.677		40	113.296	9570.39	1.02088e+06		73.553	7385.39	502052		116.216	3733.57	368857		73.6	5762.48	382926		121.772	7032.76	788240		40	120.454	4682.3	496587		81.087	7714.51	580164		39.461	21562.5	828792		40	69.127	4887.46	299167		42.616	4107.14	151179
559.677		60	112.731	9727.56	1.0335e+06		76.143	7379.84	519308		121.913	3752.07	389194		71.811	5807.21	376830		127.753	7043.55	828334		60	112.025	4673.05	460800		83.3	7750.48	598994		39.225	21553.5	823483		60	66.49	4846.46	285028		44.264	4082	155912
559.677		80	117.723	9443.66	1.04585e+06		68.562	7549.63	479245		128.035	3697.45	401744		66.396	5568.44	332562		128.93	7021.31	833099		80	95.449	4554.63	381315		86.55	7514.14	601909		38.095	23784.7	884756		80	58.296	4838.8	249456		39.884	3984.07	136578
559.677		100	103.031	9620.56	933552		56.789	7902.24	416977		109.953	3597.14	333978		55.8	5537.5	277762		122.526	6813.98	766315		100	72.329	4347.52	273971		76.661	7317.27	518044		33.622	25048.7	823370		100	47.937	4616.24	194459		34.658	3852.43	114120
559.677		120	92.765	9402.65	820318		48.784	8277.93	376527		90.835	3458.2	263288		45.912	5284.37	216920		113.861	6708.01	700056		120	44.546	3947.21	150901		58.673	7170.02	387849		31.173	24678.7	751862		120	29.101	4456.79	113410		19.73	3709.36	62143.3
559.677		140	82.83	9305.77	724439		47.654	8231.24	365581		68.232	3333.78	189282		36.259	5154.55	166606		111.836	6584.44	673786		140	33.81	3741.85	107589		44.923	6918.12	285640		29.996	27609.4	811382		140	14.833	4248.29	54713.2		7.016	3506.3	20673.5
559.677		160	73.223	9149.21	628952		48.408	8100.11	365017		52.363	3148.57	135562		25.24	4926.27	110213		104.585	6386.08	609354		160	29.572	3751.97	94402.5		38.189	6407.42	223320		28.866	26481.3	748254		160	7.252	4136.74	25940.9		2.496	3474.4	7275.14
559.677		180	62.487	9059.87	531152		47.513	7776.61	342898		46.1	3085.39	116435		19.448	4811.46	82688.7		100.111	6120.14	556663		180	27.971	3714.51	88243.9		32.021	6111.96	177790		29.666	26361.8	765446		180	5.933	4183.55	21500.4		2.072	3407.95	5901.63
559.677		200	59.097	8842.7	489502		44.122	7580.02	309752		42.003	3073.22	105576		18.459	4783.64	77970		97.992	6058.34	538825		200	25.664	3716.27	81010.9		29.384	6031.2	160775		28.818	26568.4	749519		200	4.991	4124.64	17792.7		1.648	3472.6	4800.5
559.677		220	48.36	8760.69	396601		36.306	7090.77	237118		38.848	3065.3	97338.6		16.387	4805.61	69578.1		88.716	5891.73	473039		220	25.946	3705.52	81622		26.181	5951.68	141168		28.677	24910.1	698298		220	4.756	4105.46	16863.7		1.318	3464	3827.9
559.677		240	41.721	8613.34	336007		26.323	6513.54	156724		35.27	3028.06	87059.8		14.409	4776.34	60757.9		82.076	5700.08	421904		240	23.874	3676.91	74420.8		23.262	5974.15	125951		28.771	24095.2	677141		240	4.897	4056.39	17123.4		0.895	3388.95	2532.2
559.677		260	36.353	8380.01	284292		12.196	5566.1	61058.3		32.633	3025.41	80464.3		14.315	4625.46	58201.6		81.511	5629.82	413272		260	23.874	3687.01	74662		20.484	5988.18	111197		27.688	23389.2	632103		260	4.709	4102.37	16682.5		0.612	3338.39	1700.57
559.677		280	35.929	7899.06	263697		8.005	5700.24	41150.2		31.22	3005.61	76362.1		15.681	4665.28	64379.9		80.193	5591.12	403486		280	24.062	3682.86	75149.9		21.284	5900.22	113668		26.511	21684.3	560036		280	3.767	4044.84	13128.6		0.895	3353.68	2500.64
559.677		300	33.104	7763.01	238459		7.534	5640.7	38280.4		32.962	3150.42	85396.1		12.902	4592.1	52026.3		73.6	5505.69	364027		300	21.802	3707.05	68618.9		16.999	5872.14	90306.5		22.367	18716.3	406109		300	3.296	4012.6	11380.8		0.283	3344.17	788.011
559.677		320	34.469	7797.86	249493		6.592	5457.74	32288.1		33.292	3099.42	84553.3		13.75	4561.6	55026.4		75.766	5512.23	375235		320	22.085	3671.08	68715.3		16.67	5866.27	88460.8		26.229	19068.1	485457		320	2.825	4060.73	9890.48		0.565	3363.33	1584.07
559.677		340	33.48	7717.39	239640		7.205	5561.88	36040.9		30.137	3002.72	73625.9		14.88	4587.7	59937		84.902	5502.62	419666		340	22.414	3665.17	69606.6		17.376	5850.55	91934.1		26.087	17749.1	448419		340	2.543	4018.93	8796.87		0.471	3343.7	1311.27
559.677		360	33.292	7600.41	234400		8.288	5524.36	41147.3		28.866	2983.99	69980.4		14.645	4602.09	59201.1		81.37	5612.19	411123		360	23.215	3644.55	71615.3		18.365	5801.34	96263.2		26.935	17591.9	458763		360	2.166	4067.04	7596.95		0.612	3391.39	1733.01
559.677		380	30.843	7604.93	217297		8.523	5553.78	42564.7		24.062	3003.22	58796.6		14.268	4528.49	56627.1		80.428	5492.58	396744		380	22.603	3677.73	70477.3		17.894	5790.47	93599.8		26.04	17613.1	444070		380	2.684	4026.61	9305.26		0.33	3323.29	911.991
559.677		400	28.395	7538.01	198150		9.041	5592.44	45501.2		20.484	2968.53	49343		13.373	4598.7	54013.9		78.544	5473.4	385943		400	20.813	3667.9	64691.5		19.542	5737.69	101189		27.029	17336.3	453454		400	3.061	4052.97	10693		0.377	3297.75	1032.25
559.677		420	28.253	7588.96	198598		8.947	5613.74	45218.7		22.461	2962.05	53959.7		11.866	4719.21	49357		76.802	5433.13	374291		420	24.062	3653.15	74435.1		18.883	5802.88	99007.3		26.652	17459.3	450408		420	3.249	4044.59	11322.5		0.471	3367.5	1322.48
559.677		440	26.747	7522.85	186244		11.348	5472.19	55747.3		19.212	2978.44	46469.4		12.384	4646.85	50615.5		69.127	5445.43	337737		440	22.65	3667.86	70400.3		16.811	5716.33	86688.5		25.711	17664.1	439771		440	3.532	4060.23	12363.9		0.801	3320.41	2211.35
559.677		460	27.688	7579.54	194366		10.171	5598.08	51245.6		18.082	2973.54	43647.5		11.819	4585.9	47585.9		68.185	5485.74	335884		460	21.331	3632.98	65556.6		13.044	5654.86	66461.6		24.91	17116.3	412425		460	2.825	4029.8	9803.1		0.471	3367.3	1322.39
559.677		480	26.04	7655.91	184786		9.7	5540.75	48316.4		14.927	2956.19	35772.7		12.902	4629.97	52514.9		64.983	5473.3	319302		480	18.176	3679.12	56699.1		10.642	5722.35	54941.1		23.121	16896.3	377720		480	2.967	4042.54	10333.7		0.848	3333	2351.78
559.677		500	27.547	7707.93	196913		10.595	5617.73	53590.1		17.376	2967.66	41841.1		12.29	4626.98	49987.2		72.376	5409.44	351006		500	19.306	3636.82	59407.4		9.795	5652.79	49887		23.215	17116.9	384375		500	3.202	4052.84	11185.1		0.518	3338.45	1439.41
559.677		520	25.852	7635.56	182926		10.83	5548.53	54029.3		20.437	2964.09	49139.1		12.997	4612.2	52670.6		69.221	5465.76	339604		520	20.719	3620.46	63416.3		10.312	5734.43	53362		25.098	17203.1	417718		520	2.496	4055.21	8724.85		0.33	3430	947.207
559.677		540	25.993	7677.96	185025		9.135	5568.91	45759.4		22.32	3101.59	56735.6		13.844	4568.57	55499.1		77.979	5437.52	380370		540	19.118	3621.63	58538.4		13.326	5777.86	69537.5		25.287	17151.9	419568		540	4.097	4076.7	14409.2		0.424	3344.67	1180.84
559.677		560	27.877	7734.51	200013		9.842	5627.96	49882		20.955	3076.91	52748.6		12.667	4603.24	51219.9		73.694	5432.9	359127		560	19.024	3640.98	58618.8		15.21	5763.84	79155.3		23.592	17718.9	404821		560	3.626	4079.69	12763.6		0.471	3350.7	1314.57
559.677		580	28.206	7592.47	198367		12.29	5512.98	60876.1		17.329	2981.75	41972.1		12.479	4622.94	50705.4		71.811	5440.31	350483		580	19.636	3688.43	61436.1		15.586	5727.6	80547.3		21.943	18297.8	389227		580	3.814	4078.44	13420.6		0.565	3352.67	1578.04
GFP-FRB-FUS
mCh-FKBP																								MAX_2020-03-15_12.02.21_sk8 sk7 dt20s_F1
SK8/SK7	2020-03-15	MAX_2020-03-15_12.02.21_sk8 sk7 dt20s_F0
background		time(s)	aera	mean	intensity		area	mean	intensity		area	mean	intensity		area	mean	intensity		area	mean	intensity		background		area	mean	intensity		area	mean	intensity		area	mean	intensity		area	mean	intensity		area	mean	intensity
610.3		0	47.136	10380.1	460511		76.943	8291.62	591024		52.269	7143.18	341467		39.837	8171.2	301204		74.919	8309.09	576786		579.515		73.788	13099.2	923805		66.066	10753.6	672160		47.89	13657.5	626306		70.869	11961	806592		115.651	11018.9	1.20733e+06
610.3		20	39.508	10406.2	387016		75.908	8180.99	574676		42.757	7044.48	275106		36.824	8271.38	282112		73.883	8145.5	556723		579.515		74.024	13185.1	933113		53.069	10599.9	531773		52.222	14216.1	712128		66.066	12149.7	764398		108.917	10610.5	1.09255e+06
610.3		40	27.453	9994.95	257637		65.312	8082.82	488045		34.375	7078.56	222346		35.788	8125	268936		71.622	8047.83	532691		579.515		72.753	12925.6	898217		41.627	10352.1	406802		47.984	14302.6	658487		72.14	11495.3	787462		89.422	10375.1	875942
610.3		60	14.739	9519.82	131317		51.751	7724.77	368181		24.298	6717.37	148390		34.092	8123.82	256151		65.265	7783.37	468150		579.515		71.434	12753.6	869644		26.087	10303.9	253679		42.71	14783.9	606668		69.692	11184	739046		71.669	9998	675014
610.3		80	7.205	9473.31	63858		37.059	7419.99	252360		12.243	6438.58	71355.7		32.491	7883.08	236300		59.473	7501.07	409815		579.515		65.03	12642.3	784443		14.221	10240.7	137391		41.25	13848.6	547348		65.878	10884.7	678884		51.562	9499.38	459926
610.3		100	6.122	9574.49	54878.8		21.426	6862.55	133961		5.792	6349.25	33240		28.489	7692.15	201755		48.266	7087.02	312605		579.515		61.64	12318.7	723605		7.77	10209.1	74821.7		38.848	12741	472448		60.274	10163.9	577688		31.55	9032.87	266703
610.3		120	4.944	9514.13	44020.6		12.714	6625.08	76471.9		4.285	6353.32	24608.8		21.19	7307.59	141915		26.181	6699.01	159408		579.515		57.778	11990.4	659296		5.274	10443.7	52023.6		32.068	11237	341763		50.715	9371.22	445871		19.071	8696.74	154804
610.3		140	4.144	9343.72	36191.3		12.29	6531.17	72767.5		3.673	6356.46	21105.6		17.753	6928.85	112173		12.055	6353.39	69233		579.515		54.294	11662.7	601749		3.485	10403.9	34238		26.605	11078.4	279323		39.508	8583.22	316210		9.418	8348.43	73167.7
610.3		160	2.59	9074.27	21921.7		11.914	6633.74	71763.3		1.366	6235.9	7684.56		13.656	6642.87	82380.7		5.839	6243.23	32890.7		579.515		48.737	11438.4	529227		2.307	10812.4	23607.2		21.284	11184.1	225707		29.666	8288	228680		6.451	8140.98	48779
610.3		180	1.742	9024.11	14656.9		11.16	6509.58	65836		0.753	6478	4418.38		12.149	6599.94	72768.2		4.709	6248.69	26551.2		579.515		42.474	11187.1	450548		1.601	10837	16422.2		19.448	11230.6	207142		23.403	8128.01	176657		4.473	8173.1	33966.1
610.3		200	0.801	8819.24	6575.36		11.254	6455.58	65782.8		0.424	6233.33	2384.17		9.842	6507.42	58039.4		4.521	6227.05	25393.3		579.515		38.33	10859.4	394029		0.989	10449.6	9761.53		18.129	11421.7	196558		18.977	8001.59	140849		2.637	8075.75	19767.6
610.3		220	0.377	9200.75	3238.6		9.512	6421.29	55274.2		0.424	6190.11	2365.84		8.476	6480.57	49756.4		4.003	6268.82	22651.1		579.515		30.796	10747	313118		0.518	10144.1	4954.45		15.304	11494.9	167049		12.102	7916.54	88792.6		1.036	7776.77	7456.36
610.3		240	0.612	8863.85	5051.17		7.299	6421.56	42416.4		0.989	6263.05	5590.57		7.346	6426.16	42723.3		3.673	6272.14	20795.9		579.515		25.098	10659.6	252990		0.094	9757	862.684		15.586	11347.2	167825		8.241	7937.33	60635.7		0.706	7929.93	5189.4
610.3		260	0.33	8835.86	2714.43		8.994	6427.75	52322.2		0.33	6267.14	1866.76		5.321	6350.14	30541.7		2.543	6292.24	14449.2		579.515		20.013	10317.3	194882		0.141	9215	1217.6		15.539	11312.1	166774		4.568	7874.85	33325.1		1.036	7840.73	7522.62
610.3		280	0.235	8852.8	1936.99		7.44	6423.17	43247.8		0.612	6303	3483.93		4.238	6378.94	24447.5		3.579	6165.13	19880.7		579.515		14.221	10099.4	135382		0	0	0		15.492	11249.8	165304		1.554	7823.88	11257.7		0.895	7853.32	6510.05
610.3		300	0.235	8875.4	1942.3		6.687	6280.94	37919.6		0.612	6406.54	3547.3		4.05	6307.15	23072.2		2.307	6143.35	12764.7		579.515		11.631	10063.7	110311		0	0	0		15.398	11403.9	166674		0.989	7934.67	7274.25		0.706	7848.73	5132.07
610.3		320	0.094	8769	766.918		5.462	6445.21	31870.3		0.612	6251.85	3452.63		3.249	6477.29	19061.9		2.496	6189.79	13926.4		579.515		6.451	9849.77	59802.4		0.094	9380.5	827.293		15.775	11325	169510		1.224	7952.23	9024.2		0.33	7916.43	2421.18
610.3		340	0.188	8925.75	1563.3		5.698	6475.88	33422.1		0.33	6075.86	1803.63		2.967	6312.16	16917.4		3.014	6278.62	17084.3		579.515		3.72	9672.63	33826.4		0	0	0		15.916	11473.6	173391		1.318	7878.57	9620.16		0.188	7715.75	1341.61
610.3		360	0.094	8311.5	723.913		5.792	6414.31	33616.8		0.283	6068.5	1544.67		2.778	6361.98	15978.2		2.778	6228.97	15608.7		579.515		2.166	9724.59	19808.2		0	0	0		15.116	11779.1	169293		1.46	7996.23	10828.4		0.33	7657.71	2335.81
610.3		380	0.047	8331	362.873		5.792	6391.52	33484.8		0.33	6053	1796.09		2.731	6377.81	15751.1		2.449	6173.92	13625.3		579.515		2.637	9654.46	23930.6		0.094	9142	804.874		16.152	11608.5	178140		0.659	7832.93	4780		0.188	7664.5	1331.98
610.3		400	0	0	0		4.756	6494.56	27985.5		0.094	6436.5	547.663		2.825	6383.08	16308.1		2.354	6186.1	13125.4		579.515		1.836	9630.77	16618.1		0.235	9215.4	2029.43		16.199	11715.6	180393		0.141	7576	986.504		0	0	0
610.3		420	0	0	0		4.379	6314.98	24980.8		0.33	6227.71	1853.75		3.249	6476.49	19059.3		2.637	6180.62	14688.9		579.515		1.13	9683.67	10287.7		0	0	0		16.67	11838.1	187680		0.094	7668.5	666.365		0	0	0
610.3		440	0	0	0		4.85	6395.56	28058.5		0.565	6108.5	3106.48		3.39	6505.9	19986.1		2.496	6251.32	14080		579.515		0.659	9527.29	5896.58		0.188	9906.25	1753.43		15.869	12139.4	183443		0.188	7631.5	1325.77		0.047	8036	350.455
610.3		460	0	0	0		4.897	6403.27	28368.2		0.706	6278.8	4001.96		3.108	6491.26	18278		2.166	6160.78	12022.3		579.515		0.706	9482.4	6285.44		0.141	9422	1246.79		16.481	11983.9	187955		0.235	7803.8	1697.71		0.047	7657	332.642
610.3		480	0	0	0		5.415	6392.89	31312.7		0.424	6284.67	2405.93		3.39	6328.81	19385.7		3.202	6161.59	17775.2		579.515		0.188	9175.25	1616		0	0	0		16.811	12095.3	193592		0.141	7994.67	1045.54		0	0	0
610.3		500	0	0	0		5.039	6346.46	28904.5		0.377	6024.62	2041.2		3.014	6442.11	17577.1		2.59	6201.24	14480.5		579.515		0.612	9427.61	5415.04		0	0	0		18.129	11801.5	203443		0.377	7761.62	2707.66		0.047	8538	374.049
610.3		520	0.047	8309	361.839		4.944	6414.22	28694.6		0.377	6048	2050.01		3.861	6327.29	22073.3		2.449	6179.48	13638.9		579.515		0.471	9335.2	4123.93		0.141	9566.33	1267.14		18.318	11624.1	202315		0.188	7839.5	1364.88		0.235	8005.2	1745.04
610.3		540	0.047	8215	357.421		5.18	6352.39	29744		0.659	6113.86	3626.84		3.814	6411.06	22124.1		3.014	6178.31	16782		579.515		0.518	9464.82	4602.59		0	0	0		18.647	11874.5	210617		0.283	7647	2000.1		0	0	0
610.3		560	0	0	0		3.155	6511.15	18617.2		0.424	5958.22	2267.52		2.778	6403.07	16092.3		3.72	6267.87	21046.2		579.515		0.424	9387	3734.37		0.047	9518	420.109		16.67	12141.8	192744		0.612	7971.85	4524.11		0.094	7921	690.1
610.3		580	0	0	0		4.05	6390.56	23410		0.424	6008.89	2289		3.202	6444.03	18679.6		2.684	6192.47	14982.6		579.515		0.283	9297.5	2467.19		0.094	9430.5	831.993		16.246	11932.9	184446		0.612	7852	4450.76		0.047	7624	331.091
GFP-FRB-FUS(G156E)-FRB
mCh-FKBP
2019-08-18
file:	1 rapamycin dt 10s.Project Maximum Z_XY1566144924_Z0_T00_C1									2020-05-26																																				2020-05-29
background		time(s)	area	mean	intensity					time(s)	area	mean	BG	total I		time(s)	area	mean	BG	total I		time(s)	area	mean	BG	total I		time(s)	area	mean	BG	cell1-2		time(s)	area	mean	BG	cell2-2		time(s)	area	mean	BG	cell3-2			time(s)	area	mean
681.9		0	44.03	27680	1.18873e+06					0	200.74	11233.7	564.321	2.14177e+06		0	71.434	9161.78	564.321	614151		0	58.202	9455.95	564.321	517511		0	629.674	4987.24	560	2.78772e+06		0	97.757	13467	560	1.26175e+06		0	163.493	15088.6	560	2.37533e+06			0	101.053	6175.26
681.9		10	42.776	27868.9	1.16295e+06					20	193.63	11143.4	564.321	2.04843e+06		20	69.033	9068.81	564.321	587091		20	52.975	10168.2	564.321	508766		20	629.674	4916.79	560	2.74335e+06		20	93.425	13552.5	560	1.21383e+06		20	159.302	14906.7	560	2.28546e+06			20	99.405	6106.36
681.9		20	42.686	27964.7	1.16459e+06					40	183.6	10995.5	564.321	1.91516e+06		40	66.066	9134.1	564.321	566171		40	49.443	10491.4	564.321	490824		40	629.674	4893.09	560	2.72843e+06		40	92.671	13511.2	560	1.20021e+06		40	163.776	14685.9	560	2.31348e+06			40	103.596	6287.2
681.9		30	41.88	28058.5	1.14653e+06					60	166.271	11100.2	564.321	1.75182e+06		60	65.878	9031.33	564.321	557790		60	45.723	10836.9	564.321	469693		60	629.674	4828.07	560	2.68749e+06		60	90.646	13273.2	560	1.1524e+06		60	162.787	14634.5	560	2.29115e+06			60	101.854	6340.67
681.9		40	43.134	27840.6	1.17146e+06					80	157.183	10943.2	564.321	1.63138e+06		80	64.7	8915.42	564.321	540316		80	45.064	10860.9	564.321	464005		80	629.674	4764.78	560	2.64764e+06		80	88.292	13368.8	560	1.13091e+06		80	168.485	14748.8	560	2.3906e+06			80	105.997	6293.99
681.9		50	43.537	28532.6	1.21254e+06					100	144.987	10861.4	564.321	1.49295e+06		100	63.005	8968.62	564.321	529513		100	44.687	10828.3	564.321	458667		100	629.674	4698.59	560	2.60596e+06		100	83.442	13420	560	1.07306e+06		100	169.85	14629.1	560	2.38964e+06			100	106.61	6588.42
681.9		60	42.686	28408.9	1.18355e+06					120	130.248	10810.8	564.321	1.33458e+06		120	54.529	9036.4	564.321	461974		120	45.535	10499.7	564.321	452406		120	629.674	4676.01	560	2.59174e+06		120	77.932	13179.8	560	983488		120	167.307	14542.6	560	2.33939e+06			120	90.552	6512.5
681.9		70	40.76	28177.5	1.12072e+06					140	116.545	10753.5	564.321	1.1875e+06		140	52.457	8871.26	564.321	435757		140	48.549	9938.22	564.321	455093		140	629.674	4656.34	560	2.57936e+06		140	70.445	12877.2	560	867683		140	164.953	14250.9	560	2.25835e+06			140	119.7	6640.89
681.9		80	40.312	28178.2	1.10843e+06					160	96.768	10805.7	564.321	991041		160	51.092	8864.95	564.321	424096		160	52.08	8935.04	564.321	435947		160	629.674	4553.63	560	2.51468e+06		160	65.925	12763.6	560	804521		160	158.172	14132.4	560	2.14677e+06			160	123.091	6718.32
681.9		90	34.042	27526	913827					180	85.749	10930.8	564.321	888912		180	45.3	8706.37	564.321	368835		180	54.435	7706.3	564.321	388773		180	629.674	4477.6	560	2.46681e+06		180	61.31	12759.3	560	747938		180	150.497	14062.4	560	2.03207e+06			180	99.264	6351.21
681.9		100	29.383	25896.5	740880					200	72.847	11045.8	564.321	763543		200	39.131	8659.89	564.321	316788		200	57.731	6280.67	564.321	330010		200	629.674	4363.63	560	2.39505e+06		200	52.504	12378.8	560	620534		200	150.92	14000.8	560	2.02849e+06			200	61.922	5507.27
681.9		110	24.77	24855.3	598774					220	62.158	11046.6	564.321	651561		220	34.234	8740.39	564.321	279900		220	59.097	5026.08	564.321	263676		220	629.674	4220.88	560	2.30516e+06		220	46.524	12109.9	560	537349		220	149.319	13817.1	560	1.97953e+06			220	33.904	5085.77
681.9		120	16.08	23152	361319					240	48.313	11319.5	564.321	519614		240	32.68	8510.68	564.321	259687		240	55.565	3870.81	564.321	183725		240	629.674	4105.4	560	2.23244e+06		240	39.743	12129.2	560	459797		240	140.137	13618.9	560	1.83003e+06			240	27.641	4976.95
681.9		130	8.51	21850.4	180144					260	36.306	11754.6	564.321	406275		260	29.713	8168.12	564.321	225932		260	42.192	3390.08	564.321	119225		260	629.674	4006.96	560	2.17046e+06		260	32.774	12176.4	560	380716		260	131.802	13421.3	560	1.69514e+06			260	26.323	4970.42
681.9		140	5.241	21435.2	108768					280	31.55	11210.5	564.321	335886		280	27.076	8025.15	564.321	202009		280	28.395	3315.99	564.321	78133.5		280	629.674	3897.4	560	2.10147e+06		280	28.866	12415.6	560	342223		280	130.766	13105.9	560	1.64057e+06			280	21.237	4886.32
681.9		150	3.762	21784.6	79388.3					300	25.664	10047.1	564.321	243366		300	23.827	7753.68	564.321	171301		300	17.611	3282.02	564.321	47861.3		300	629.674	3837.46	560	2.06373e+06		300	26.134	12793.2	560	319704		300	119.465	12968.2	560	1.48234e+06			300	17.8	4902.98
681.9		160	3.986	21803.6	84190.9					320	15.163	8313.89	564.321	117507		320	21.426	7663.44	564.321	152106		320	11.866	3248.12	564.321	31846		320	629.674	3719.26	560	1.98931e+06		320	22.367	13251.2	560	283864		320	107.881	12750.4	560	1.31511e+06			320	16.764	4945.89
681.9		170	3.807	21808.5	80429					340	0.424	6370.44	564.321	2461.8		340	22.556	7419.16	564.321	154618		340	9.088	3209.57	564.321	24040.1		340	629.674	3598.57	560	1.91331e+06		340	19.777	13357.9	560	253104		340	99.122	12521	560	1.1856e+06			340	15.916	4845.56
681.9		180	3.539	21348.4	73138.9					360	0.047	6317	564.321	270.376		360	18.836	7516.06	564.321	130943		360	6.122	3210.24	564.321	16198.3		360	629.674	3444.21	560	1.81611e+06		360	19.448	13195.6	560	245738		360	92.294	12352	560	1.08833e+06			360	13.326	4853.76
681.9		190	3.628	21231.6	74554.4					380	0.047	6489	564.321	278.46		380	14.833	7480.71	564.321	102591		380	4.379	3167.19	564.321	11398		380	629.674	3337.86	560	1.74915e+06		380	16.764	12812.8	560	205405		380	78.968	12316.8	560	928413			380	16.622	4873.79
681.9		200	3.27	21052.9	66613.3					400	0	0	564.321	0		400	15.398	7344.79	564.321	104406		400	3.72	3160.29	564.321	9657.01		400	629.674	3353.9	560	1.75925e+06		400	13.891	11887.9	560	157356		400	66.348	12383.6	560	784475			400	12.808	4874.76
681.9		210	3.091	21336.4	63843					420	0	0	564.321	0		420	12.479	7565.91	564.321	87372.8		420	3.202	3170.44	564.321	8344.8		420	629.674	3326.12	560	1.74175e+06		420	9.324	10924	560	96633.7		420	50.291	12625.5	560	606785			420	12.055	4839.92
681.9		220	3.091	21481.6	64291.9					440	0	0	564.321	0		440	13.326	7353.51	564.321	90472.8		440	3.814	3151.17	564.321	9866.25		440	629.674	3300.27	560	1.72548e+06		440	2.637	9810.62	560	24393.9		440	30.89	13432.8	560	397639			440	9.936	4857.07
681.9		230	2.598	21611.8	54375.8					460	0	0	564.321	0		460	15.916	7255.11	564.321	106491		460	2.731	3131.43	564.321	7010.78		460	629.674	3276.21	560	1.71033e+06		460	0.895	10385.6	560	8793.89		460	24.015	13193	560	303381			460	7.44	4842.34
681.9		240	2.508	21208.4	51480.4					480	0	0	564.321	0		480	13.044	7319.65	564.321	88116.5		480	3.908	3150.65	564.321	10107.4		480	629.674	3246.13	560	1.69139e+06		480	0.753	10585.6	560	7549.25		480	18.082	12287.1	560	212050			480	8.005	4815.65
681.9		250	2.598	21092.9	53027.8					500	0	0	564.321	0		500	11.866	7625.96	564.321	83793.4		500	3.343	3128.11	564.321	8570.76		500	629.674	3258.54	560	1.6992e+06		500	0.047	8704	560	382.768		500	12.337	10409.2	560	121509			500	3.108	4766.77
681.9		260	3.001	21405.4	62191.1					520	0.047	6310	564.321	270.047		520	12.384	7530.32	564.321	86266.9		520	3.39	3138.25	564.321	8725.62		520	629.674	3230.24	560	1.68138e+06		520	0.565	10700.8	560	5729.52		520	2.59	8964.45	560	21767.5			520	0.235	4802.6
681.9		270	2.822	21658	59194.4					540	0	0	564.321	0		540	13.373	7463.91	564.321	92268.2		540	2.825	3152.27	564.321	7310.95		540	629.674	3195.96	560	1.6598e+06		540	1.083	10990.7	560	11296.4		540	2.731	9023.67	560	23114.3			540	0	0
681.9		280	2.867	21586	59932.1					560	0.047	6285	564.321	268.872		560	11.113	7146.2	564.321	73144.4		560	4.238	3135.66	564.321	10897.3		560	629.674	3189.84	560	1.65594e+06		560	2.402	10895.4	560	24825.5		560	2.307	9109.86	560	19724.5			560	0	0
681.9		290	3.225	21781.2	68045.3					580	0	0	564.321	0		580	10.595	7106.19	564.321	69311.2		580	3.579	3125.84	564.321	9167.68		580	629.674	3203.59	560	1.6646e+06		580	3.061	10851.6	560	31502.6		580	2.307	8956.55	560	19370.8			580	0	0
681.9		300	3.449	21640.6	72286.7					600	0	0	564.321	0		600	10.783	7150.94	564.321	71023.5		600	3.72	3135.25	564.321	9563.87		600	629.674	3209.8	560	1.66851e+06		600	2.92	10545.9	560	29158.8		600	2.166	9040.09	560	18367.9			600	0.047	4537
681.9		310	3.494	21332.4	72152.8					620	0	0	564.321	0		620	11.537	7113.18	564.321	75554.2		620	3.626	3126.7	564.321	9291.19		620	629.674	3183.88	560	1.65219e+06		620	1.507	10536.5	560	15034.5		620	2.26	9070.1	560	19232.8			620	0.141	4759.33
681.9		320	3.942	21575.8	82363.8					640	0	0	564.321	0		640	8.57	6992.39	564.321	55088.5		640	4.191	3105.07	564.321	10648.3		640	629.674	3188.02	560	1.6548e+06		640	1.13	10022	560	10692.1		640	2.119	8941.4	560	17760.2			640	0	0
681.9		330	3.404	21539.5	70999.4					660	0	0	564.321	0		660	7.958	6868.94	564.321	50172.2		660	3.908	3141.59	564.321	10072		660	629.674	3176.85	560	1.64776e+06		660	0.283	10037.7	560	2682.18		660	2.26	9107.46	560	19317.3			660	0	0
681.9		340	3.673	21896.9	77922.7					680	0	0	564.321	0		680	9.512	6878.12	564.321	60056.9		680	4.05	3117.41	564.321	10340		680	629.674	3147.76	560	1.62944e+06		680	0.094	9364	560	827.576		680	3.061	9077.42	560	26071.8			680	0.047	4498
681.9		350	2.956	22006.5	63035.5					700	0	0	564.321	0		700	8.241	6748.54	564.321	50964.1		700	3.861	3110.17	564.321	9829.53		700	629.674	3154.83	560	1.6339e+06		700	0.235	9203	560	2031.1		700	1.836	9099.56	560	15678.6			700	0.188	4692.25
681.9		360	3.359	21526.1	70015.6
681.9		370	2.956	21801.8	62430.3
681.9		380	3.762	21550.5	78507.5
681.9		390	3.449	21461.3	71668
681.9		400	3.852	21386.8	79755.3
681.9		410	4.031	21542.5	84089.2
681.9		420	4.121	21542.8	85967.7
681.9		430	3.539	21883.9	75034.1
681.9		440	3.539	21297.8	72959.6
681.9		450	3.718	21801.6	78523.2
681.9		460	3.539	21564.3	73902.8
681.9		470	2.822	21979.1	60100.8
681.9		480	3.225	21548.2	67293.8
681.9		490	3.091	21938.1	65702.9
681.9		500	3.135	21770.4	66112.6
681.9		510	2.822	22020.9	60218.8
681.9		520	3.046	21524	63484.9
681.9		530	2.464	21636.6	51632.4
681.9		540	1.792	21240	36840.1
681.9		550	1.612	21190.9	33060.4
681.9		560	1.344	21146.4	27504.3
681.9		570	1.03	20807	20728.9
681.9		580	0.941	20878.7	19005.2
681.9		590	0.627	20772.1	12596.6
GFP-FRB-FUS(R244C)-FRB
mCh-FKBP
2020-02-07																							2020-02-07
file	MAX_2020-02-07_10.07.38_ch206(FUS) SK7 HEK 0.5ug rapamycin treatment min3 dt 30s_F0																						file	MAX_2020-02-07_10.07.38_ch206(FUS) SK7 HEK 0.5ug rapamycin treatment min3 dt 30s_F1
																								dt 30s
background		time(s)	area	mean	intensity		area	mean	intensity		area	mean	intensity		area	mean	intensity		area	mean	intensity		background	time(s)	area	mean	intensity		area	mean	intensity		area	mean	intensity		area	mean	intensity		area	mean	intensity
567.007		0	84.195	16420.1	1.33475e+06		89.799	23330	2.0441e+06		86.597	15366.8	1.28162e+06		117.534	8486.62	930823		84.336	6423.4	493905		561.175	0	129.824	24954.4	3.16683e+06		144.516	9363.22	1.27204e+06		195.89	6921.54	1.24593e+06		125.916	25273.6	3.11169e+06		132.414	40152.7	5.24247e+06
567.007		30	83.395	16640.3	1.34043e+06		87.586	23393.8	1.99931e+06		84.854	15787.4	1.29151e+06		114.991	8274.82	886330		85.231	6352.34	493089		561.175	30	129.542	25004.6	3.16645e+06		141.973	9483.82	1.26677e+06		190.004	6955.14	1.21488e+06		124.598	25414.8	3.09671e+06		134.769	40239.1	5.34735e+06
567.007		60	86.032	16537.7	1.37399e+06		87.397	23514.9	2.00558e+06		86.879	15950.8	1.33652e+06		116.169	8413.33	911499		87.868	6427.58	514957		561.175	60	130.06	25181	3.20206e+06		143.056	9636.32	1.29825e+06		199.799	6922.72	1.27103e+06		125.728	25543.2	3.14094e+06		132.461	40254.3	5.25779e+06
567.007		90	90.552	16522.9	1.44484e+06		91.023	23522.1	2.08944e+06		88.104	15873.3	1.34855e+06		123.42	8409.84	967962		88.433	6427.71	518280		561.175	90	132.32	25339	3.2786e+06		143.245	9620.37	1.29768e+06		196.502	6959.11	1.25721e+06		128.176	25683.6	3.22009e+06		134.298	40285.3	5.33487e+06
567.007		120	87.256	16590.4	1.39814e+06		89.234	23520.2	2.04821e+06		85.137	16424.9	1.35009e+06		113.202	8464.91	894059		89.94	6511.76	534671		561.175	120	136.276	25567.3	3.40773e+06		146.117	9669.84	1.33093e+06		203.236	6963.47	1.30118e+06		131.661	25949.5	3.34265e+06		135.24	40258	5.3686e+06
567.007		150	90.034	16826.9	1.46394e+06		92.436	23070.3	2.08012e+06		86.785	16529.7	1.38532e+06		116.922	8498.62	927380		87.115	6486.66	515691		561.175	150	133.733	25797	3.37486e+06		145.693	9763.9	1.34077e+06		198.669	7036.91	1.28653e+06		129.683	26144.4	3.31771e+06		132.932	40084.2	5.25388e+06
567.007	*rapamycin	180	89.187	16674.2	1.43655e+06		89.14	23562.4	2.04981e+06		85.043	16637.3	1.36666e+06		113.061	8664.22	915479		84.902	6510.55	504618	*rapamycin	561.175	180	139.807	25643.6	3.5067e+06		149.461	9886.09	1.39371e+06		203.425	6894.06	1.28827e+06		135.334	26005.8	3.44352e+06		136.747	39660.8	5.34675e+06
567.007		210	68.985	16238.8	1.08112e+06		45.535	21691.4	961898		44.593	15768.7	677888		29.478	7304.56	198610		69.08	6388.22	402130		561.175	210	96.109	23399.5	2.19497e+06		100.629	9296.18	878995		109.388	6579.96	658383		92.059	23782.9	2.13777e+06		135.569	39712.8	5.30774e+06
567.007		240	86.22	16961.9	1.41357e+06		61.31	21358	1.2747e+06		63.523	16982.9	1.04278e+06		48.69	7748.71	349677		84.996	6502.91	504528		561.175	240	117.346	23937.5	2.74312e+06		121.019	9675.93	1.10306e+06		145.882	6696.41	895021		113.108	24284.8	2.68333e+06		136.511	39685.8	5.34095e+06
567.007		270	77.744	16641.3	1.24968e+06		56.931	21051.4	1.1662e+06		58.955	16899.7	962894		42.474	7553.51	296745		82.83	6310.28	475715		561.175	270	98.934	23371	2.25667e+06		110.141	9471.81	981426		108.634	6416.38	636074		94.084	23819.1	2.1882e+06		127.988	40648.6	5.13071e+06
567.007		300	60.038	16253	941755		49.396	20222.6	970906		48.878	15301.3	720184		32.021	7251.07	214030		69.362	6064.97	381349		561.175	300	68.797	22637.3	1.51877e+06		86.691	8879.95	721163		57.684	5659.72	294104		65.83	22995.8	1.47687e+06		114.803	41536.2	4.70405e+06
567.007		330	44.075	15636	664165		44.028	19393.4	828889		37.389	14342.6	515055		23.45	6974.94	150266		59.521	5889.35	316791		561.175	330	42.71	21303.3	885897		52.033	7751.18	374118		2.543	4761.09	10680.4		40.873	21601.5	859982		102.372	41774.9	4.21913e+06
567.007		360	28.395	14968.4	408927		31.267	18977.3	575634		24.628	12915	304106		12.714	6566.67	76279.7		44.358	5676.71	226656		561.175	360	21.473	19498.5	406642		27.453	6714.22	168920		1.601	4800.47	6787.11		20.107	19824.3	387323		96.532	38625.2	3.6744e+06
567.007		390	14.974	13710.3	196807		22.838	18730.7	414822		9.182	11244.3	98038.9		4.709	6161.8	26345.9		33.009	5354.4	158027		561.175	390	7.158	16668.3	115295		17.187	6442.23	101078		0.895	4861.53	3848.81		6.592	16840.8	107315		98.887	30886.2	2.99875e+06
567.007		420	5.604	11341.2	60378.7		14.88	18574.3	267948		2.543	10306.3	24767		1.177	6284.16	6729.09		21.614	5208.01	100311		561.175	420	6.498	16390.5	102859		12.573	6401.82	73434.5		1.13	4782.38	4769.96		5.745	16617.7	92245		106.186	23188	2.40265e+06
567.007		450	3.908	11198.3	41547.1		8.099	17249.2	135109		0.848	10078	8065.32		0.989	5963.05	5336.68		13.75	4772.02	57818.9		561.175	450	4.944	15930.1	75984.1		10.689	6302.04	61364.1		0.801	4716.65	3328.53		4.144	16175.1	64704.2		109.152	19918.1	2.11284e+06
567.007		480	3.202	11095.4	33711.9		3.955	16927	64703.8		0.471	9968	4427.87		0.753	6117.25	4179.33		7.205	4801.11	30506.7		561.175	480	4.709	16006.6	72732.6		10.124	6224.48	57335.3		0.895	4701.58	3705.66		3.579	16432.8	56804.6		108.729	19427.2	2.05128e+06
567.007		510	3.108	10947.1	32261.4		1.46	15927.2	22425.9		0.235	9632	2130.27		0.942	5877.9	5002.86		1.742	4464.95	6790.21		561.175	510	4.991	15795.4	76033.8		9.512	6192.04	53560.8		0.942	4708.25	3906.54		4.332	15971.2	66756.1		106.28	19211.5	1.98216e+06
567.007		540	2.825	11134.6	29853.5		0.612	14776.2	8696		0.047	10283	456.652		0.565	5978.33	3057.4		0.188	4231.5	688.925		561.175	540	3.014	15718.3	45683.6		5.321	6084.03	29387.1		0.706	4816	3003.91		2.26	16066.3	35041.6		105.291	18972.9	1.93859e+06
567.007		570	2.825	11070.2	29671.5		0.377	15068	5466.87		0.235	9910.8	2195.79		1.318	6574.32	7917.64		0.047	4366	178.553		561.175	570	2.119	15655.5	31984.9		4.944	6110.84	27437.5		0.565	4755.25	2369.65		1.789	15841.8	27337		104.679	18832.4	1.91261e+06
567.007		600	2.213	11180.4	23487.5		0.141	14524	1967.94		0.188	10003.5	1774.06		0.848	6995.89	5451.69		0.047	4215	171.456		561.175	600	1.931	15527.4	28899.9		3.861	6059.85	21230.4		0.753	4796.19	3188.96		1.648	15681.3	24917.9		104.491	18517.2	1.87624e+06
567.007		630	2.59	11011.3	27050.8		0.33	15118.6	4802.02		0	0	0		0.235	6093	1298.61		0	0	0		561.175	630	0.942	15177	13768.2		3.108	6016.62	16955.5		0.565	4747	2364.99		0.565	15533.2	8459.22		104.773	18424.3	1.87158e+06
567.007		660	2.213	11540.4	24284		0.188	14438.2	2607.79		0.094	9966.5	883.552		0.706	6493.93	4184.41		0	0	0		561.175	660	0.801	15541.5	11999.3		3.108	5986.24	16861.1		1.271	4805.59	5394.66		0.612	15780.2	9314.06		103.266	18473.7	1.84975e+06
567.007		690	2.119	11437	23033.6		0.141	14427.7	1954.35		0.047	9966	441.753		0.047	5588	235.987		0	0	0		561.175	690	0.706	15138.4	10291.5		3.014	5964.58	16285.9		1.13	4774.38	4760.92		0.471	15361	6970.72		103.831	18335.6	1.84553e+06
567.007		720	2.213	11361.3	23887.9		0.047	14330	646.861		0.235	9887.6	2190.34		0.047	5701	241.298		0.047	4131	167.508		561.175	720	0.848	15128.7	12353.3		4.05	5969.2	21902.5		1.036	4747.95	4337.5		0.518	15394.5	7683.64		106.374	18262.6	1.88297e+06
567.007		750	1.789	11744.3	19996.1		0.047	14211	641.268		0.283	9990.5	2666.85		0	0	0		0	0	0		561.175	750	0.942	15975.6	14520.4		2.543	5886.89	13543.3		0.848	4793.56	3589.06		0.942	15975.6	14520.4		106.28	18103.6	1.86441e+06
TAU values
rateCH205	rateCH206	rate199	rateSK8	rateCh203
23.266	31.3	36.9	29.9	44.3
74.124	74.9	29.9	37.4	39.8
28.04	50.43	16.2	22.8	22.1
61.428	39.7	28.3	29	28.2
75.093	44.65	26.5	64.727	36.7
76.091	37.2	29.7	20.885	17.4
32.471	35.88	46.7	41.246	25.6
10.251	35.01	52.9	24.8	34.5
12.196	37.4	37.8	22.8	17.18
11.793	36.6	16.2	24.5	13.4
[truncated: 12 more columns]

## Sheet: Figure 1i
2020-11-04		cell4	cell5	cell6	cell7	cell8		2020-11-01	normalization1		cell5	cell7	cell8	cell10-cluster2		2020-10-31	cell1		average	stdev	standard error of the mean
sample1	time(s)	normalization2	normalization2	normalization2	normalization2	normalization2			cell5		normalization2	normalization2	normalization2	normalization2			normalization2		FUS-all(n=11)	SD	SEM-FUSdissolve, n=11
	0	0.966089	0.96598	0.992123	1.04446	1.01839			1.06744		0.986697	0.99455	0.973774	1.01838			1.04649		1.00676	0.0348171	0.0104977
	5	1.0334	1.01332	0.949543	1.02208	0.943889			0.986487		1.05377	0.974645	0.99806	1.04429			0.991864		1.00103	0.0363462	0.0109588
	10	0.996056	0.985134	0.944292	1.01235	1.10846			0.99255		0.960981	1.01337	1.0082	0.986361			1.00463		1.00113	0.0415606	0.012531
	15	0.977708	0.984539	0.92672	0.947619	0.982246			0.999813		0.948398	1.02281	1.02264	0.956851			0.97113		0.976407	0.030713	0.00926033
	20	0.95242	0.995274	1.09229	1.01299	0.890078			0.979351		0.954891	1.00133	0.999682	0.998357			0.972292		0.986268	0.0492078	0.0148367
	25	1.07433	1.05576	1.09503	0.960504	1.05694			0.974363		1.09527	0.993299	0.997638	0.995761			1.0136		1.02841	0.0485554	0.01464
	30	0	0	0	0	0			0		0	0	0	0			0		0	0	0
	35	0.396778	0.587661	0.470682	0.388364	0.447645			0.197734		0.207676	0.132048	0.0509854	0.143432			0.0590885		0.28019	0.183926	0.0554558
	40	0.651953	0.774082	0.611045	0.534257	0.655289			0.3095		0.325777	0.206772	0.0687655	0.214398			0.102984		0.404984	0.247851	0.0747299
	45	0.65694	0.802961	0.716418	0.6701	0.655334			0.325238		0.370003	0.27799	0.0991267	0.285284			0.105124		0.45132	0.254894	0.0768533
	50	0.500434	0.817968	0.85259	0.716561	0.861557			0.442803		0.491128	0.321667	0.154176	0.361218			0.128595		0.513518	0.267018	0.0805089
	55	0.609454	0.841608	0.867925	0.796284	0.774109			0.423075		0.409409	0.347629	0.17505	0.387833			0.169546		0.527448	0.261418	0.0788205
	60	0.633298	0.820096	0.833451	0.8463	0.955016			0.470721		0.451329	0.411388	0.194911	0.448874			0.203562		0.569904	0.264439	0.0797312
	65	0.749784	0.814186	0.908116	0.790712	0.956401			0.512545		0.426003	0.434876	0.188821	0.481279			0.223671		0.589672	0.267477	0.0806475
	70	0.620526	0.744719	0.877076	0.794255	0.902232			0.545451		0.437947	0.466486	0.241793	0.492262			0.255604		0.57985	0.229857	0.0693043
	75	0.719706	0.803887	0.848313	0.870839	0.884052			0.557078		0.521576	0.497293	0.2522	0.542288			0.285802		0.61664	0.225856	0.0680982
	80	0.861299	0.894884	0.895781	0.845723	1.01183			0.561122		0.523888	0.498251	0.254947	0.542823			0.301533		0.653825	0.258825	0.0780388
	85	0.918848	0.828379	0.949925	0.807578	0.84387			0.592657		0.573187	0.525076	0.303584	0.562989			0.340894		0.658817	0.224395	0.0676576
	90	0.752863	0.855137	0.944795	0.787478	0.962749			0.620504		0.581794	0.542468	0.322539	0.57022			0.342848		0.662127	0.219017	0.0660361
	95	0.66488	0.839981	0.972601	0.833526	0.891137			0.600642		0.595833	0.531371	0.314225	0.577075			0.368464		0.653612	0.211858	0.0638777
	100	0.859274	0.850339	0.975529	0.875992	1.07383			0.582111		0.611838	0.536892	0.325449	0.607112			0.366358		0.696793	0.245561	0.0740393
	105	0.848393	0.8341	0.967201	0.891152	0.924689			0.607033		0.672945	0.53256	0.350294	0.587898			0.39023		0.6915	0.215838	0.0650775
	110	0.749777	0.864994	0.93153	0.857269	1.01774			0.628839		0.652703	0.550365	0.359683	0.560751			0.430968		0.691329	0.211056	0.0636357
	115	0.726987	0.836419	0.925424	0.878911	0.870149			0.634408		0.649648	0.555963	0.378533	0.554431			0.476492		0.68067	0.181404	0.0546955
	120	0.793004	0.891711	0.946732	0.87505	0.832806			0.680866		0.74621	0.553236	0.383911	0.602766			0.548687		0.714089	0.175693	0.0529734
	125	0.840787	0.898655	0.955001	0.91387	0.938195			0.663998		0.765747	0.528296	0.403401	0.618803			0.566917		0.735788	0.189757	0.0572137
	130	0.903498	0.837251	0.971318	0.876783	0.917804			0.695779		0.74659	0.520049	0.406411	0.605728			0.601678		0.734808	0.183996	0.0554769
	135	0.831085	0.787192	0.939803	0.904375	0.883493			0.69521		0.70781	0.52768	0.427183	0.639061			0.574004		0.719718	0.166508	0.050204
	140	0.842989	0.78551	0.948718	0.863013	0.914312			0.644784		0.784623	0.559334	0.433805	0.680653			0.602275		0.732729	0.161592	0.0487218
	145	0.84581	0.775751	1.0116	0.850014	0.869934			0.680627		0.704836	0.555232	0.428577	0.684187			0.589282		0.726896	0.165848	0.0500049
	150	0.835039	0.833409	0.997986	0.800919	0.883423			0.704068		0.803164	0.590947	0.432186	0.70994			0.549901		0.740089	0.163671	0.0493488
	155	0.862417	0.794326	0.99848	0.838739	0.890193			0.72387		0.716377	0.582977	0.47615	0.715075			0.659053		0.750696	0.14767	0.0445241
	160	0.774125	0.868566	1.01762	0.848221	0.835812			0.708476		0.755341	0.616665	0.467297	0.678095			0.664125		0.748577	0.146713	0.0442357
	165	0.820627	0.870996	0.957183	0.853884	0.900502			0.684063		0.765516	0.604445	0.477082	0.703292			0.64096		0.752596	0.145001	0.0437193
	170	0.764919	0.823068	0.997034	0.85512	1.00744			0.706648		0.862031	0.609157	0.457885	0.718154			0.643933		0.767762	0.165016	0.0497543
	175	0.729354	0.863718	0.980444	0.858523	0.895508			0.71596		0.896059	0.619929	0.450828	0.697783			0.576118		0.753111	0.161611	0.0487276
	180	0.77291	0.847119	1.02779	0.901943	0.898762			0.758951		0.849451	0.616512	0.474436	0.688151			0.723941		0.778179	0.152262	0.0459088
	185	0.791804	0.892839	0.998651	0.933527	0.850248			0.771916		0.862572	0.632474	0.485184	0.734267			0.719816		0.788482	0.144801	0.043659
	190	0.963459	0.871405	1.06381	0.908341	0.937457			0.730313		0.866272	0.607406	0.519053	0.685617			0.748955		0.809281	0.164942	0.049732
	195	0.900575	0.956295	1.0621	0.956891	0.747422			0.721778		0.899623	0.607472	0.520138	0.687982			0.721872		0.798377	0.167534	0.0505134
	200	0.929952	0.949797	1.05363	0.922093	0.97482			0.735142		0.925895	0.636664	0.538976	0.705252			0.747978		0.829109	0.163204	0.0492078
	205	0.88028	0.896395	1.05975	0.917207	0.721439			0.739285		0.881357	0.623995	0.539312	0.712598			0.720165		0.790162	0.150102	0.0452574
	210	0.938459	0.977747	0.981447	0.971161	0.7003			0.725413		0.865424	0.625092	0.54725	0.751334			0.727719		0.801031	0.15324	0.0462036
	215	0.889718	0.959595	1.01919	0.958831	0.860595			0.659911		0.953046	0.634316	0.532887	0.74458			0.704336		0.810637	0.162262	0.0489238
	220	0.868401	0.939923	1.01528	0.950909	0.813169			0.72944		0.88898	0.643154	0.532017	0.745872			0.660269		0.798856	0.150101	0.0452571
	225	0.920344	0.881277	1.0249	0.914632	0.729662			0.720348		0.891328	0.64128	0.528662	0.718258			0.618312		0.780818	0.154565	0.046603
	230	0.920351	0.915854	0.978485	0.878981	0.758465			0.761968		0.897769	0.679953	0.539479	0.694375			0.687292		0.792088	0.135715	0.0409195
	235	0.926597	0.921323	1.01516	0.878339	0.922605			0.708709		0.922477	0.661867	0.543746	0.699037			0.752431		0.813845	0.147187	0.0443784
	240	0.850921	0.988343	1.03446	0.950041	0.792194			0.664841		0.898312	0.661243	0.545358	0.726366			0.737098		0.804471	0.153883	0.0463974
	245	0.861865	0.908345	1.04097	0.924396	0.880443			0.670513		0.936678	0.667385	0.547825	0.734013			0.755386		0.81162	0.147331	0.044422
	250	0.807267	0.905748	1.08732	0.951849	0.822411			0.701178		1.03576	0.660871	0.577345	0.744515			0.812136		0.827855	0.156946	0.0473209
	255	0.702197	0.88381	1.10055	0.954784	0.89049			0.685992		0.975804	0.675045	0.575766	0.769367			0.790328		0.818557	0.156878	0.0473006
	260	0.778798	0.881538	1.05881	0.966566	0.858105			0.706734		0.990782	0.67638	0.575328	0.76898			0.764963		0.820635	0.146138	0.0440624
	265	0.769837	0.888734	1.02778	0.946744	0.942712			0.62985		0.906416	0.679033	0.589935	0.751966			0.781938		0.81045	0.142491	0.0429627
	270	0.768164	0.88369	1.03428	0.942312	1.00238			0.681052		0.878803	0.663745	0.610565	0.747119			0.833263		0.822307	0.140484	0.0423574
	275	0.742056	0.872372	1.02434	0.947343	0.843687			0.676742		0.911381	0.656974	0.610963	0.791165			0.846079		0.811191	0.129288	0.0389819
	280	0.740095	0.877874	1.0147	0.965724	0.716539			0.642786		0.903241	0.648171	0.622335	0.79279			0.880705		0.800451	0.136651	0.0412019
	285	0.7251	0.866008	1.07019	0.973436	0.89019			0.659223		0.901873	0.660925	0.599369	0.759511			0.774782		0.807328	0.145828	0.0439689
	290	0.791759	0.816276	1.11704	0.961294	0.78713			0.63118		0.916777	0.665029	0.600921	0.740613			0.891731		0.810886	0.15416	0.0464809
	295	0.869797	0.85689	1.08926	0.917073	0.736522			0.604901		0.886176	0.687828	0.618843	0.792844			0.843822		0.809451	0.141914	0.0427886
	300	0.822668	0.838441	1.14717	0.91767	0.767963			0.588704		0.905485	0.704163	0.625981	0.789023			0.776708		0.807635	0.152531	0.0459897
	305	1.01765	0.835506	1.10972	0.907904	0.894644			0.602957		0.876443	0.674622	0.643388	0.785018			0.840873		0.835339	0.154349	0.046538
	310	0.978538	0.8973	1.09772	0.893182	0.612407			0.57527		0.815565	0.707918	0.638505	0.782695			0.868141		0.806112	0.162385	0.0489609
	315	0.993675	0.885043	1.10966	0.90454	0.774348			0.605448		0.899604	0.701219	0.653947	0.773782			0.858941		0.832746	0.14948	0.0450699
	320	0.991493	0.897401	1.07635	0.88552	0.888754			0.56763		0.872608	0.702223	0.642082	0.758487			0.81673		0.827207	0.150114	0.0452611
	325	0.981384	0.849583	1.12701	0.856581	0.740253			0.58172		0.932068	0.691046	0.689384	0.778474			0.814536		0.822003	0.152842	0.0460837
	330	1.06683	0.878523	1.11348	0.883933	0.869219			0.63184		0.942741	0.691797	0.706403	0.764911			0.881039		0.857337	0.15107	0.0455494
	335	1.01572	0.902011	0.989225	0.882863	0.97215			0.596207		0.906414	0.678001	0.732503	0.800139			0.906246		0.852862	0.134942	0.0406867
	340	1.07874	0.891969	0.986533	0.8831	0.845353			0.590887		0.923182	0.691267	0.730279	0.74059			0.855459		0.837942	0.140096	0.0422405
	345	1.01442	0.938111	1.09252	0.85944	0.765528			0.609148		0.863224	0.667519	0.703353	0.740777			0.914379		0.833492	0.150633	0.0454177
	350	0.972028	0.847913	1.12335	0.8399	0.889713			0.612018		0.885848	0.689624	0.74825	0.800657			1.01721		0.856956	0.146681	0.0442259
	355	1.01308	0.861544	1.1223	0.85406	0.737081			0.621489		0.884401	0.675896	0.732939	0.751773			0.738409		0.817543	0.148853	0.044881
	360	0.994536	0.836962	1.00679	0.835978	0.712178			0.643884		0.886862	0.672266	0.745348	0.748552			0.817917		0.809207	0.120098	0.036211
	365	1.09149	0.870446	1.11539	0.848391	0.928474			0.603308		0.915056	0.657721	0.78102	0.745166			0.868601		0.856824	0.159051	0.0479556
	370	1.1479	0.891681	1.1124	0.862725	0.89982			0.626259		0.907826	0.654875	0.777629	0.77804			0.943219		0.872943	0.163332	0.0492464
	375	0.974384	0.905103	1.12398	0.8753	0.898457			0.593694		0.843979	0.685363	0.77626	0.754384			0.857751		0.844423	0.142722	0.0430322
	380	1.00126	0.888807	1.15053	0.85113	0.921689			0.653831		1.01603	0.673828	0.782564	0.788285			0.909253		0.876109	0.14876	0.044853
	385	0.901164	0.878758	1.15137	0.845347	0.769989			0.651765		0.929463	0.670609	0.81008	0.758268			0.843791		0.837328	0.136663	0.0412054
	390	0.9821	0.85973	1.11134	0.811757	0.820287			0.653205		0.849463	0.653274	0.808481	0.759983			0.760213		0.82453	0.132805	0.0400422
	395	0.995626	0.883685	1.08877	0.793558	0.863418			0.680299		0.908759	0.66396	0.763711	0.760318			0.929853		0.84836	0.130927	0.0394759
	400	1.04616	0.808627	1.17283	0.820475	0.654447			0.622848		0.938993	0.679226	0.778593	0.773427			0.921778		0.837946	0.169329	0.0510547
	405	1.02318	0.833569	1.19298	0.858565	0.673704			0.697334		0.936814	0.657002	0.772854	0.752955			0.849187		0.84074	0.161731	0.0487638
	410	1.00937	0.814032	1.16145	0.863807	0.860344			0.604985		0.928144	0.67538	0.824606	0.731256			0.826255		0.845421	0.153525	0.0462894
	415	1.07109	0.832072	1.11624	0.878466	0.85017			0.601393		0.915022	0.638507	0.779656	0.70692			0.875796		0.842303	0.160341	0.0483447
	420	1.05124	0.830016	1.15448	0.807338	0.819754			0.665668		0.934369	0.663512	0.757819	0.667206			0.883633		0.839549	0.159392	0.0480584
	425	1.14353	0.78941	1.0526	0.844434	0.835722			0.612507		0.915575	0.6839	0.792058	0.739353			0.834485		0.840325	0.153042	0.0461438
	430	1.05472	0.87048	1.09472	0.872132	0.768657			0.63525		0.881699	0.660921	0.78387	0.711561			0.968509		0.845684	0.151517	0.0456841
	435	0.916478	0.853956	1.04761	0.827467	0.770123			0.637859		0.949439	0.690523	0.793952	0.704199			0.940518		0.830193	0.126086	0.0380163
	440	0.993243	0.823394	1.05565	0.874168	0.910103			0.647865		0.887665	0.662098	0.773639	0.711442			0.956367		0.845058	0.134676	0.0406062
	445	0.997874	0.762626	1.00522	0.812983	0.968084			0.645012		0.850105	0.654831	0.772189	0.687111			0.922989		0.825366	0.134261	0.0404811
	450	0.890051	0.783638	1.04022	0.876105	0.760301			0.669981		0.859185	0.667962	0.798815	0.669559			0.880153		0.808725	0.115714	0.0348892
	455	0.961646	0.841891	1.07253	0.875715	0.783113			0.643553		0.875922	0.671533	0.773664	0.69144			0.902308		0.826665	0.1304	0.039317
	460	0.96815	0.839747	1.04626	0.86419	0.740717			0.675742		0.841749	0.670502	0.732986	0.704891			0.815764		0.809155	0.120396	0.0363006
	465	0.934502	0.854479	1.09043	0.920629	0.954929			0.647782		0.911689	0.66317	0.766989	0.703847			0.904245		0.850244	0.138478	0.0417526
	470	0.899939	0.810964	1.05819	0.888302	0.735917			0.735079		1.04346	0.659526	0.776524	0.703297			0.956907		0.842554	0.136563	0.0411752
	475	0.927846	0.918378	1.10602	0.892755	0.818371			0.737366		0.903938	0.672206	0.743258	0.736567			0.931948		0.853514	0.125362	0.0377982
	480	0.878413	0.844675	1.10336	0.882724	0.87546			0.757744		0.931129	0.658258	0.759632	0.715087			0.946268		0.85025	0.124193	0.0374457
	485	0.869796	0.81015	0.983931	0.899546	0.921706			0.77366		0.87379	0.661631	0.814219	0.730384			0.940395		0.843564	0.0962781	0.0290289
	490	0.877172	0.836894	0.973158	0.952421	0.860925			0.776189		0.978951	0.662914	0.78648	0.701092			0.875212		0.843764	0.104967	0.0316488
	495	0.873494	0.777704	0.935865	0.964695	0.924922			0.787872		0.993737	0.669504	0.764308	0.766832			0.845063		0.845818	0.101543	0.0306165
	500	0.879557	0.775334	0.916402	0.923092	0.966807			0.753571		0.922364	0.689119	0.775145	0.713014			0.899797		0.837655	0.0976901	0.0294547
	505	0.917751	0.790778	1.02003	0.899936	0.97005			0.786782		0.965326	0.652855	0.801222	0.690411			0.849627		0.849524	0.117439	0.0354093
	510	0.979953	0.799958	0.977639	0.952007	0.848893			0.72465		0.900971	0.667734	0.795437	0.661408			0.886406		0.835914	0.116322	0.0350725
	515	0.8908	0.755106	0.904517	0.927177	0.791473			0.768767		0.844449	0.678811	0.811138	0.660794			0.770748		0.800344	0.0868478	0.0261856
	520	0.870918	0.755685	0.928367	0.933899	0.79682			0.747767		0.921871	0.681918	0.839039	0.693499			0.905687		0.825043	0.0949063	0.0286153
	525	0.831196	0.873695	0.91458	0.917105	0.794484			0.689496		0.877252	0.652933	0.8162	0.714969			0.875292		0.814291	0.0916512	0.0276339
	530	0.830784	0.822319	1.06211	0.96269	0.756007			0.755817		0.888259	0.665813	0.811278	0.69596			0.871629		0.829334	0.11529	0.0347613
	535	0.901117	0.829182	1.08822	1.00034	0.880167			0.779582		0.904463	0.659302	0.816892	0.766939			0.913984		0.867289	0.116789	0.0352131
	540	0.822691	0.734787	1.04437	0.997103	0.815932			0.712092		0.942305	0.663194	0.866623	0.803159			0.93338		0.848694	0.121012	0.0364866
	545	0.861769	0.757805	1.0349	0.97029	0.920703			0.747199		0.910185	0.657146	0.874795	0.800539			0.863822		0.854469	0.108033	0.0325731
	550	0.875267	0.753677	1.06556	1.01117	0.822764			0.756561		0.945992	0.675357	0.887771	0.766278			0.920898		0.861936	0.119767	0.0361112
	555	0.779745	0.762824	1.01983	0.977958	0.703085			0.704859		0.849583	0.660695	0.859274	0.762995			0.920619		0.818315	0.117403	0.0353984
	560	0.905305	0.818001	1.02216	1.05385	0.868728			0.751605		0.900607	0.667346	0.885653	0.725128			0.861603		0.859999	0.117104	0.0353082
	565	0.850708	0.750447	1.05062	1.02045	0.909331			0.747529		0.836008	0.662456	0.857995	0.726243			0.884473		0.845114	0.120377	0.0362949
	570	0.800244	0.751458	1.10654	1.00869	0.980465			0.748315		0.823217	0.654231	0.848521	0.717123			0.851108		0.844537	0.136717	0.0412217
	575	0.837308	0.755027	1.09363	1.0108	0.915041			0.746546		0.76554	0.659765	0.90263	0.722582			0.787627		0.836046	0.131683	0.039704
	580	0.805634	0.711276	1.13294	0.966811	0.892561			0.742478		0.757731	0.655356	0.857463	0.716291			0.835646		0.824926	0.136347	0.0411103
	585	0.827672	0.754409	1.10435	0.987409	0.847656			0.784387		0.820511	0.6587	0.867457	0.733857			0.911309		0.845247	0.123407	0.0372085
	590	0.75976	0.710258	1.04056	1.00856	0.923929			0.717396		0.886978	0.635604	0.867173	0.760796			0.854334		0.833214	0.128328	0.0386924
	595	0.854772	0.759227	1.07872	1.0481	0.858102			0.703897		0.748319	0.651497	0.826212	0.770834			0.886821		0.835136	0.132939	0.0400827
	600	0.864887	0.779197	1.05162	1.05291	0.869854			0.667444		0.708996	0.656624	0.860542	0.78618			0.874925		0.833925	0.134171	0.0404541
	605	0.836785	0.834226	1.05673	1.10461	0.819975			0.687403		0.731008	0.649149	0.866173	0.781377			0.893869		0.841936	0.140002	0.0422121
	610	0.914759	0.797843	1.09542	1.0902	0.855396			0.738088		0.707098	0.645546	0.837961	0.730956			0.889753		0.845729	0.146736	0.0442425
	615	0.840279	0.836556	1.16242	1.1242	0.933478			0.704454		0.771073	0.651411	0.840234	0.705295			0.898852		0.86075	0.164023	0.0494548
	620	0.837655	0.832244	1.07683	1.11142	0.739131			0.689687		0.902959	0.66832	0.852205	0.721756			0.791833		0.838549	0.145758	0.0439477
	625	0.967561	0.761448	1.06592	1.12027	0.728424			0.656381		0.913905	0.659099	0.873623	0.761078			0.850529		0.850749	0.155751	0.0469608

## Sheet: Figure 1k
ch199 sk7	sample1	60x
2020-06-17
	cluster(MaxEntropy, auto)			cell(mean,auto)
	mean	area	total	mean	area	total		% of protein at condensates
rapalog	9.889	21057.9	208241	49535	2042.67	1.01184e+08		0.205805
Norapalog	2574.17	27164.1	6.99249e+07	25691	4842.79	1.24416e+08		56.2025
ch199 sk7	sample2	60x
2020-06-17
	cluster(MaxEntropy, auto)			cell(mean,auto)
	mean	area	total	mean	area	total		% of protein at condensates
rapalog	123.373	12292.5	1.51656e+06	57714.6	2084.38	1.20299e+08		1.26066
Norapalog	1720.82	29952.8	5.15435e+07	32848.8	3278.29	1.07688e+08		47.8637
ch199 sk7	sample3	60x
2020-06-22
	cluster(MaxEntropy, auto)			cell(mean,auto)
	mean	area	total	mean	area	total		% of protein at condensates
rapalog	45.771	23883.7	1.09318e+06	76324.5	3248.58	2.47947e+08		0.440894
Norapalog	5140.71	31744	1.63187e+08	36935.1	7741.64	2.85938e+08		57.0706
ch199 mCHN1 control	sample1	60x
2020-06-22
	cluster(MaxEntropy, auto)			cell(mean,auto)
	mean	area	total	mean	area	total		% of protein at condensates
rapalog	6098.69	21596.2	1.31708e+08	41125.8	5478.1	2.25291e+08		58.4613
Ch199 mCherry N1			40x lens
date	2020-06-01
different regions in the sample
sample2
		area	mean
cell	mean	72721	3203.48	2.32961e+08			% of protein at condensate
cluster	Max Entropy	3111	32346.7	1.00631e+08			43.1964
ch199 mCHN1 control	sample3	60x
2020-06-22
	cluster(MaxEntropy, auto)			cell(mean,auto)
	mean	area	total	mean	area	total		% of protein at condensates
rapalog	4956.21	33405.4	1.65565e+08	34900.8	8214.49	2.86693e+08		57.7498
ch206 sk7	sample1	60x
2020-06-17
	cluster(MaxEntropy, auto)			cell(mean,auto)
	mean	area	total	mean	area	total		% of protein at condensates
rapalog	1443.8	40528.5	5.8515e+07	82561.5	7839.3	6.47224e+08		9.04091
Norapalog	10558	35257.2	3.72246e+08	48032.1	12205.3	5.86248e+08		63.4963
ch206 sk7	sample2	60x
2020-06-17
	cluster(MaxEntropy, auto)			cell(mean,auto)
	mean	area	total	mean	area	total		% of protein at condensates
rapalog	58.767	37023.6	2.17577e+06	82631.4	3786.11	3.12852e+08		0.695463
Norapalog	1591.09	28821.1	4.58571e+07	23493.2	3804.6	8.93821e+07		51.3045
ch206 sk7	sample3	60x
2020-06-22
	cluster(MaxEntropy, auto)			cell(mean,auto)
	mean	area	total	mean	area	total		% of protein at condensates
rapalog	143.951	26396.5	3.79981e+06	61391.6	2812.28	1.72651e+08		2.20087
Norapalog	4793.99	28966.3	1.38864e+08	38142.5	6744.27	2.57243e+08		53.9817
ch206 mchN1		2020-06-22
	cluster(MaxEntropy, auto)			cell(mean,auto)
	mean	area	total	mean	area	total		% of protein at condensates
rapalog	4729.57	30858.2	1.45946e+08	43283.7	6291.06	2.723e+08		53.5976
Ch206 mCherry N1			40x lens
date	2020-06-01
	cluster(MaxEntropy, auto)			cell(mean,auto)
	mean	area	total	mean	area	total		% of protein at condensates
rapalog	2982	29774.6	8.87879e+07	57449	3165.83	1.81874e+08		48.8184
ch206 mchN1		2020-06-22
	cluster(MaxEntropy, auto)			cell(mean,auto)
	mean	area	total	mean	area	total		% of protein at condensates
rapalog	7281.8	31336.3	2.28185e+08	39234.9	9488.93	3.72297e+08		61.2911
ch205 sk7	sample1	60x
2020-06-17
	cluster(MaxEntropy, auto)			cell(mean,auto)
	mean	area	total	mean	area	total		% of protein at condensates
rapalog	18.035	21493.7	387638	47919.9	2592.9	1.24251e+08		0.311979
Norapalog	1655.74	28366.6	4.69678e+07	29012.3	3331.35	9.665e+07		48.5957
ch205 sk7	sample2	60x
2020-06-17
	cluster(MaxEntropy, auto)			cell(mean,auto)
	mean	area	total	mean	area	total		% of protein at condensates
rapalog	58.861	38547.2	2.26893e+06	70579.7	4199.85	2.96424e+08		0.765434
Norapalog	3535.49	33939.6	1.19993e+08	39100.5	6234.44	2.4377e+08		49.2239
ch205 sk7	sample3	60x
2020-06-22
	cluster(MaxEntropy, auto)			cell(mean,auto)
	mean	area	total	mean	area	total		% of protein at condensates
rapalog	441.13	28164.1	1.2424e+07	77471.3	3601.54	2.79016e+08		4.45281
Norapalog	6511.05	28012.7	1.82392e+08	46773.8	6879.22	3.21767e+08		56.6846
ch205 mCHN1 control	sample3	60x
2020-06-22
	cluster(MaxEntropy, auto)			cell(mean,auto)
	mean	area	total	mean	area	total		% of protein at condensates
rapalog	83855	28939.5	2.42672e+09	1064814	5310.33	5.65451e+09		42.9166
Ch205 mCherry N1			40x lens
date	2020-06-01
	cluster(MaxEntropy, auto)			cell(mean,auto)
	mean	area	total	mean	area	total		% of protein at condensates
rapalog	4539	32396.4	1.47047e+08	75901	4284.69	3.25213e+08		45.2157
ch205 mCHN1 control	sample3	60x
2020-06-22
	cluster(MaxEntropy, auto)			cell(mean,auto)
	mean	area	total	mean	area	total		% of protein at condensates
rapalog	2957.38	21113.5	6.24405e+07	38568.1	4191.42	1.61655e+08		38.6258

## Sheet: Figure 2c
	time(min)	%clustering
1st cycle	0	0
	1	0.29064
	2	2.72604
	3	8.27115
	4	10.2828
	5	12.8121
	6	14.6819
	7	14.4417
	8	12.7988
	9	12.5024
2nd cycle	39	0.986276
	40	9.26561
	41	17.1049
	42	18.8521
	43	20.4009
	44	21.8611
	45	21.3848
	46	20.3267
	47	18.8519
	48	19.1854

## Sheet: Figure 3a
			PRE rapamycin									POST rapamycin											Pre rapamycin					Post rapamycin
			cluster			cytosol	cell					cluster			cytosol	cell					mean cluster intensity/		mean cluster-	area	total clust	clust/cell		mean cluster-	area	total clust	clust/cell		Disruption
Q72-FRB-EGFP	date	file	before rapamycin			before rapamycin	before rapamycin			background		After rapamycin			after rapamycin	after rapamycin			background		mean cytosol intensity		mean cytosol-BG	in threshold	Bgfree			mean cytosol-BG	in threshold	Bgfree			Efficiency
mCH(k70N)-FKBP			size	mean Intensity	cluster Intensity	mean intensity	size	mean intensity	cell intensity			size	mean Intensity	cluster Intensity	mean intensity	size	mean intensity	cell intensity
	2020-08-06
		MAX_2020-08-06_16.40.20_ch211 ch232 dt 30s gfp 4%20ms_F1 & 16.48…..	10.925	39155	421622	1650.73	341.254	2851.36	781050	562.598		11.537	38610	438962	1633.87	339.418	2890.69	790449	561.851		23.7198		36941.7	10.925	403588	0.51058		36414.3	11.537	420112	0.531485		-4.09438
		MAX_2020-08-06_16.40.20_ch211 ch232 dt 30s gfp 4%20ms_F2 & 16.48	7.864	40632.2	315156	979.279	292.988	2043.57	435717	556.425		7.346	37467.6	271134	1010.38	300.428	1901.81	403543	558.579		41.492		39096.5	7.864	307455	0.761889		35898.7	7.346	263712	0.65349		14.2276
		MAX_2020-08-06_16.40.20_ch211 ch232 dt 30s gfp 4%20ms_F2 & 16.48	8.193	39450	318661	970.298	270.526	2135.74	427450	555.671		8.617	38262.8	324907	986.846	259.508	2224.64	432644	557.476		40.6576		37924	8.193	310711	0.718169		36718.5	8.617	316403	0.731326		-1.83194
		MAX_2020-08-06_16.40.20_ch211 ch232 dt 30s gfp 4%20ms_F3 & 16.48	6.545	50039.9	323903	1241.86	171.734	3101.72	437997	551.283		6.498	49185.4	316031	1210.25	194.807	2810.58	440336	550.21		40.2943		48246.7	6.545	315775	0.717122		47424.9	6.498	308167	0.699845		2.40924
		MAX_2020-08-06_16.40.20_ch211 ch232 dt 30s gfp 4%20ms_F4 & 16.48	5.086	41642.7	208971	776.122	402.517	1292.45	296758	555.197		5.274	42987.5	223818	802.301	350.766	1445.17	314187	549.454		53.6549		40311.4	5.086	205024	0.652553		41635.7	5.274	219587	0.698905		-7.10307
	2019-12-14	MAX_2019-12-14_13.17.33_ch211 and dark mcherry dt 30s gfp 2% 20 ms_F0	9.606	46305	439662	1906.19	406.614	2955.11	983854	535.479		10.736	41595.3	440866	1684.03	433.784	2671.84	928656	531.015		24.2919		43863.4	9.606	421352	0.453722		39380.2	10.736	422786	0.455266		-0.340487
			11.961	52624.6	623072	1595.61	279.332	3780.6	907246	532.683		10.83	49717.7	532632	1703.04	298.968	3442.43	868771	536.525		32.981		50496.3	11.961	603987	0.695219		47478.1	10.83	514188	0.591857		14.8676
	2020-11-26	CH211 CH232 F0	55.047	49709.4	2.70628e+06	603.128	1221.91	3337.12	3.41005e+06	546.376		53.116	49682.6	2.60991e+06	569.673	1221.91	3227.37	3.27574e+06	546.536		82.4193		48559.9	55.047	2.67308e+06	0.816022		48566.4	53.116	2.57965e+06	0.787501		3.49507
		CH211 CH232 F1	70.398	20520.3	1.40578e+06	238.19	552.919	3301.62	1.52071e+06	551.296		65.642	19008.7	1.21162e+06	633.528	552.919	3300.3	1.52033e+06	550.664		86.1509		19730.8	70.398	1.38901e+06	0.913625		17824.5	65.642	1.17004e+06	0.769596		15.7646
		CH211 CH232 F2	126.293	16745.9	2.04576e+06	292.689	897.846	3077.43	2.27159e+06	547.385		130.484	14881.5	1.87037e+06	299.392	897.846	2886.45	2.10012e+06	547.385		57.2141		15905.9	126.293	2.0088e+06	0.956518		14034.7	130.484	1.83131e+06	0.872003		8.83566
		cell-F2	154	17498.7	2.61124e+06	305.593	5929	1280.64	4.37604e+06	542.568		154	15502.6	2.30384e+06	226.504	6878	1098.96	3.82686e+06	542.568		57.2612		16650.5	154	2.56418e+06	0.670048		14733.5	154	2.26896e+06	0.592904		11.5131
		cell-F3	156	23063.9	3.51232e+06	293.771	4500	1613.16	4.78846e+06	549.062		159	20926.6	3.24003e+06	274.978	4558	1525.29	4.44966e+06	549.062		78.5099		22221.1	156	3.46649e+06	0.779046		20102.6	159	3.19631e+06	0.718327		7.79398

## Sheet: Figure 3b
2020-11-06										2020-11-01			average	SDEV	SEM
		time(s)	cell1	cell2	cell3	cell4	cell6	cell6-2	cell7		cell8		HTT		SEM-HTT-n8
		0	0.986303	1.00501	0.953495	0.982855	1.009	1.00672	0.978215		0.980505		0.987763	0.0187171	0.0066175
		5	1.06306	0.997325	0.976251	1.00288	0.996093	1.0125	0.995996		0.985507		1.0037	0.0263073	0.00930105
		10	0.967152	0.993908	0.993965	0.997098	1.00649	1.00016	1.01772		0.963678		0.992521	0.0184735	0.00653136
		15	0.980801	1.00051	1.01846	0.992988	1.00597	1.00717	1.00413		1.04882		1.00736	0.0200471	0.00708771
		20	0.987202	1.00267	1.02614	1.02121	0.994007	0.987375	0.996419		1.01717		1.00402	0.0154803	0.0054731
		25	1.01548	1.00058	1.03169	1.00297	0.988432	0.986077	1.00752		1.00432		1.00463	0.0145604	0.00514788
		30	0	0	0	0	0	0	0		0		0	0	0
		35	0.0460251	0.0329116	0.0468393	0.0164056	0.0856221	0.0754702	0.0427095		0.0445464		0.0488162	0.0221544	0.00783278
		40	0.0656384	0.045645	0.0649782	0.0520318	0.0982982	0.0711531	0.0290362		0.117791		0.0680715	0.0285223	0.0100842
		45	0.129615	0.0493721	0.0692003	0.0608739	0.105026	0.0846404	0.0364165		0.153866		0.0861264	0.0406826	0.0143835
		50	0.0870857	0.0545323	0.0800908	0.077305	0.0786904	0.0957446	0.0471564		0.114861		0.0794333	0.0215378	0.00761475
		55	0.0689576	0.0640802	0.0836809	0.0893706	0.0783073	0.117266	0.0522733		0.0771694		0.0788881	0.0194026	0.00685985
		60	0.0953371	0.0673274	0.0816595	0.0928444	0.0924382	0.115295	0.0572007		0.0698218		0.0839905	0.0187465	0.00662788
		65	0.0903985	0.0731699	0.0849426	0.0922259	0.100764	0.123925	0.0457726		0.119842		0.09138	0.0251057	0.00887621
		70	0.105958	0.0805389	0.0952124	0.0992541	0.0942468	0.110564	0.0556785		0.0758682		0.0896651	0.0180265	0.00637333
		75	0.106684	0.0869132	0.0999971	0.0944173	0.0812066	0.122369	0.069115		0.0767995		0.0921877	0.0173393	0.00613038
		80	0.139803	0.0724306	0.105848	0.10411	0.113404	0.115265	0.0562214		0.0545351		0.0952022	0.0307237	0.0108625
		85	0.112303	0.0807117	0.108591	0.0766516	0.120967	0.123965	0.0471382		0.0529579		0.0904107	0.0303032	0.0107138
		90	0.06371	0.0855259	0.0932067	0.0987089	0.149896	0.128036	0.0413291		0.0425203		0.0878667	0.038579	0.0136397
		95	0.127178	0.078347	0.113747	0.0929589	0.123219	0.132257	0.051544		0.0456427		0.0956117	0.0341726	0.0120818
		100	0.0816639	0.081156	0.112543	0.0925838	0.149797	0.113928	0.0345259		0.00703507		0.084154	0.0455098	0.0160901
		105	0.106348	0.081254	0.11554	0.120159	0.127108	0.0956425	0.034124		-0.00718131		0.0841243	0.0472147	0.0166929
		110	0.0647118	0.0850567	0.122078	0.112087	0.155254	0.130396	0.0701126		0.0104101		0.0937632	0.0458061	0.0161949
		115	0.0532815	0.0860965	0.132429	0.149158	0.148598	0.109494	0.070189		0.0131843		0.0953037	0.0486168	0.0171886
		120	0.0524995	0.0872038	0.116668	0.147742	0.186727	0.114228	0.0647599		-0.00827696		0.0951939	0.060335	0.0213316
		125	0.0331264	0.0751898	0.123257	0.155958	0.175884	0.0956351	0.0387386		0.0459479		0.092967	0.0545319	0.0192799
		130	0.0555747	0.0823143	0.12465	0.168367	0.189383	0.091885	0.0416734		0.0829297		0.104597	0.0523006	0.0184911
		135	0.0537276	0.0887213	0.123425	0.148347	0.198966	0.10333	0.0478623		-0.0147442		0.0937043	0.0660381	0.023348
		140	0.0792759	0.087519	0.137976	0.158495	0.198943	0.130397	0.0471873		0.0531981		0.111624	0.0535344	0.0189273
		145	0.061222	0.0870985	0.123562	0.156427	0.161692	0.09688	0.0536404		0.0353743		0.096987	0.0470229	0.0166251
		150	0.0769998	0.0837432	0.131734	0.140261	0.172964	0.0794248	0.01995		0.0312052		0.0920352	0.0531864	0.0188042
		155	0.100405	0.078504	0.136871	0.0928627	0.173591	0.0912082	0.056494		0.0206408		0.093822	0.0466766	0.0165027
		160	0.0350259	0.0828246	0.133857	0.102601	0.196017	0.0665852	0.024179		0.0200722		0.0826453	0.0606316	0.0214365
		165	0.0633344	0.0772843	0.138856	0.0801606	0.20274	0.0750422	0.0428394		-0.0199907		0.0825333	0.0656469	0.0232097
		170	0.0859853	0.0805458	0.139708	0.0939353	0.154466	0.0683054	0.0431483		-0.0306877		0.0794258	0.0574263	0.0203033
		175	0.0718861	0.0752544	0.143356	0.112483	0.184043	0.104057	0.0135439		-0.0458449		0.0823473	0.0724771	0.0256245
		180	0.0503133	0.0813008	0.146733	0.0992678	0.172823	0.0891841	0.0117583		-0.0369114		0.0768087	0.0682974	0.0241468
		185	0.0434218	0.0797374	0.144157	0.102643	0.181279	0.0592654	0.0175148		0.0251225		0.0816427	0.0580008	0.0205064
		190	0.127238	0.0771726	0.152773	0.0892521	0.188187	0.0969783	0.0177997		0.008375		0.094722	0.0619663	0.0219084
		195	0.0576133	0.0721828	0.158539	0.0918843	0.169554	0.100425	0.0253736		-0.0317272		0.0804806	0.0663046	0.0234422
		200	0.0708677	0.0750802	0.171921	0.0712303	0.172118	0.0992406	0.0277591		0.0105061		0.0873404	0.0593023	0.0209665
		205	0.0267087	0.0718005	0.156688	0.0964397	0.183031	0.0946812	0.0340717		0.040756		0.0880221	0.0573512	0.0202767
		210	0.0629573	0.0798884	0.167389	0.0840508	0.17155	0.0916859	0.0373404		0.0718517		0.0958392	0.0483157	0.0170822
		215	0.0402418	0.0695689	0.168694	0.0826453	0.168938	0.0911458	0.0308353		0.0426275		0.086837	0.0548208	0.0193821
		220	-0.0342033	0.0881601	0.16564	0.0830367	0.190402	0.09605	0.0335974		0.0471031		0.0837233	0.0717368	0.0253628
		225	0.0654458	0.0800402	0.171768	0.0900859	0.193916	0.0974732	-0.012111		0.0054386		0.086507	0.0714363	0.0252566
		230	0.0248081	0.0878786	0.174589	0.0864498	0.196522	0.0881866	0.0267681		0.0342985		0.0899376	0.0653273	0.0230967
		235	0.0229298	0.0874189	0.166895	0.0984287	0.170264	0.110382	0.0245448		-0.009357		0.0839382	0.0667712	0.0236072
		240	0.0650511	0.0921027	0.163266	0.0785383	0.21877	0.113493	0.0243598		-0.0322905		0.0904114	0.0779397	0.0275559
		245	0.0985014	0.0963635	0.170373	0.106462	0.200855	0.11268	0.0263514		-0.0461917		0.0956743	0.077449	0.0273824
		250	-0.00178759	0.093846	0.164642	0.10995	0.205991	0.111102	0.0170347		-0.042744		0.0822543	0.0851666	0.0301109
		255	0.0527996	0.0951795	0.167945	0.125746	0.184711	0.0907133	0.0300969		-0.105211		0.0802475	0.0915497	0.0323677
		260	0.0678986	0.100723	0.170879	0.119035	0.192178	0.108507	0.0274299		-0.107774		0.0848596	0.0937998	0.0331632
		265	0.109675	0.100814	0.165351	0.106442	0.166483	0.0944517	0.026071		-0.0867729		0.0853144	0.0823595	0.0291185
		270	0.0803309	0.102028	0.169819	0.0876474	0.169873	0.0995198	0.0417142		-0.107063		0.0804837	0.0874445	0.0309163
		275	0.133914	0.0964103	0.173539	0.0753427	0.186643	0.115721	0.0356813		-0.122053		0.0868998	0.0978372	0.0345907
		280	0.0500374	0.0946439	0.161594	0.118843	0.169585	0.092973	0.0294881		-0.0653544		0.0814762	0.0766572	0.0271024
		285	0.0307876	0.102091	0.164336	0.0815712	0.189441	0.0835543	0.0359677		-0.114715		0.0716293	0.0935852	0.0330874
		290	0.0570497	0.098553	0.163219	0.0943253	0.153996	0.087522	0.0217567		-0.144572		0.0664812	0.0970247	0.0343034
		295	0.0745674	0.0909072	0.163375	0.0758215	0.180981	0.0900327	0.0675236		-0.0531042		0.0862629	0.070684	0.0249906
		300	0.0527105	0.10774	0.156164	0.0579906	0.175957	0.109716	0.0281047		-0.0263562		0.0827533	0.0674373	0.0238427
		305	0.0267048	0.0999746	0.160161	0.0727304	0.164932	0.0987721	0.0280489		-0.0552945		0.0745037	0.0737232	0.0260651
		310	0.0698476	0.0998444	0.164287	0.0952555	0.178005	0.105884	0.0249964		-0.0744226		0.0829622	0.0800985	0.0283191
		315	0.0468079	0.0986817	0.158262	0.101437	0.165734	0.0916716	0.0595907		-0.0645314		0.0822068	0.072495	0.0256309
		320	0.116744	0.0908216	0.159957	0.118471	0.163918	0.101989	0.0521035		-0.0468632		0.0946426	0.0676369	0.0239133
		325	0.0638718	0.109235	0.162011	0.130675	0.204983	0.116388	0.0591168		-0.0613202		0.0981199	0.0802978	0.0283895
		330	0.078264	0.106597	0.149061	0.119797	0.176127	0.112058	0.0532884		-0.0647291		0.0913079	0.0736487	0.0260387
		335	0.0877902	0.108998	0.145545	0.09731	0.199221	0.109124	0.0551703		-0.0850118		0.0897684	0.0824979	0.0291674
		340	0.0194833	0.107126	0.145639	0.123911	0.205955	0.116699	0.031121		-0.0685203		0.0851766	0.0862547	0.0304957
		345	-0.00900474	0.105709	0.141577	0.123541	0.205767	0.104819	0.000625533		-0.0371465		0.0794857	0.085126	0.0300966
		350	0.0581444	0.108668	0.143597	0.165025	0.213141	0.0884617	0.0483319		-0.0790991		0.0932837	0.088862	0.0314174
		355	0.0178594	0.108282	0.144549	0.153412	0.206546	0.126012	0.051573		-0.0865498		0.0902107	0.0926293	0.0327494
		360	-0.0252021	0.108127	0.13501	0.156991	0.213338	0.120811	0.0455691		-0.0982986		0.0820431	0.10226	0.0361543
		365	-0.0921515	0.10566	0.140836	0.179017	0.217551	0.120056	0.0447968		-0.0798927		0.079484	0.114097	0.0403395
		370	-0.00996319	0.0972196	0.148688	0.181949	0.20675	0.131378	0.0438812		-0.0266698		0.0966542	0.0867435	0.0306685
		375	0.0185136	0.0911898	0.144387	0.21275	0.198958	0.134232	0.0490152		-0.121722		0.0909154	0.109195	0.0386063
		380	-0.0200897	0.0990341	0.144116	0.197805	0.234362	0.131372	0.0363709		-0.120706		0.0877829	0.117435	0.0415197
		385	-0.00701436	0.0973188	0.157621	0.168374	0.23254	0.126751	0.0443985		-0.109305		0.0888354	0.109309	0.0386467
		390	-0.0252698	0.0977873	0.155236	0.188503	0.227737	0.134763	0.043319		-0.156183		0.0832365	0.125755	0.0444612
		395	0.0385869	0.0928331	0.154473	0.191033	0.211949	0.111456	0.0324746		-0.130854		0.0877439	0.1098	0.0388202
		400	0.0495789	0.103088	0.158731	0.193067	0.219862	0.115901	0.0432259		-0.124065		0.0949235	0.108565	0.0383836
		405	0.0578444	0.106278	0.154111	0.200125	0.218761	0.1058	0.0366689		-0.0787517		0.100105	0.0962662	0.0340353
		410	0.0561388	0.103354	0.165622	0.175431	0.215374	0.103679	0.0447838		-0.0698684		0.0993143	0.0903613	0.0319476
		415	0.0430681	0.0950773	0.156785	0.173398	0.220533	0.0832261	0.0498106		-0.120041		0.0877322	0.104485	0.036941
		420	0.0358663	0.0966945	0.151514	0.20507	0.239095	0.0833715	0.0461343		-0.0864897		0.0964069	0.103522	0.0366006
		425	0.0810541	0.0975502	0.162455	0.182381	0.235094	0.117499	0.0530175		-0.0563358		0.109089	0.0891195	0.0315085
		430	-0.0165333	0.0998724	0.163332	0.178687	0.230921	0.120577	0.0525301		-0.015208		0.101772	0.090117	0.0318612
		435	-0.0336789	0.0959129	0.169257	0.178618	0.243463	0.11225	0.0619895		-0.000216274		0.103449	0.0933418	0.0330013
		440	-1.91606e-05	0.0984574	0.174428	0.199074	0.25831	0.131497	0.0492716		-0.0916739		0.102418	0.113818	0.0402406
		445	0.0136291	0.0915154	0.167794	0.193353	0.254564	0.114821	0.0557364		-0.0518802		0.104942	0.0998455	0.0353007
		450	-0.015531	0.098201	0.174938	0.189941	0.238829	0.117118	0.0697471		-0.0553729		0.102234	0.101163	0.0357667
		455	-0.00463749	0.0984439	0.166686	0.19035	0.240912	0.117318	0.0566724		-0.0752553		0.0988112	0.104402	0.0369116
		460	0.0200289	0.0954987	0.17821	0.201028	0.24972	0.104802	0.0478445		-0.0816495		0.101935	0.107481	0.0380002
		465	-0.0175181	0.103019	0.166675	0.215032	0.234301	0.108537	0.0394556		-0.0790414		0.0963074	0.110337	0.0390099
		470	-0.0485803	0.104238	0.18191	0.207315	0.259782	0.0724924	0.0472388		-0.108782		0.0894518	0.126542	0.0447394
		475	-0.102511	0.0965707	0.177103	0.232448	0.247178	0.0812225	0.0428371		-0.111488		0.08292	0.137417	0.0485844
		480	-0.0811361	0.105898	0.183422	0.223934	0.271186	0.0860024	0.0467357		-0.127959		0.0885104	0.140616	0.0497154
		485	-0.0295203	0.105357	0.189285	0.228315	0.255065	0.0707	0.0442392		-0.146466		0.0896218	0.135824	0.0480211
		490	-0.111388	0.102407	0.187557	0.214892	0.255076	0.106723	0.0484558		-0.0573705		0.0932942	0.129125	0.0456528
		495	-0.0556711	0.105755	0.192908	0.197191	0.245821	0.117306	0.0589381		-0.079369		0.0978599	0.118159	0.0417755
		500	-0.0561372	0.107452	0.199465	0.207739	0.264434	0.11581	0.0508302		-0.0456722		0.10549	0.117486	0.0415376
		505	-0.0629968	0.101946	0.188963	0.199357	0.255636	0.108283	0.0495839		-0.042291		0.0998102	0.114291	0.0404081
		510	0.0113663	0.0985481	0.188053	0.173791	0.256871	0.116675	0.0548245		-0.0572757		0.105357	0.101763	0.0359786
		515	-0.0556322	0.113706	0.194679	0.164651	0.265388	0.124746	0.0550884		-0.0464527		0.102022	0.112727	0.039855
		520	-0.077705	0.10131	0.209334	0.210116	0.263895	0.129544	0.05237		-0.0588151		0.103756	0.125796	0.0444756
		525	-0.0622611	0.100734	0.204847	0.222242	0.264795	0.125899	0.0593206		-0.042463		0.109139	0.120342	0.0425474
		530	-0.00072283	0.0990487	0.202011	0.225375	0.26768	0.122517	0.0486889		-0.0258003		0.11735	0.107534	0.038019
		535	-0.076052	0.107798	0.200206	0.234778	0.272926	0.140862	0.055672		-0.0693055		0.108361	0.131423	0.0464652
		540	-0.0257409	0.107075	0.199437	0.238253	0.281718	0.127182	0.0536643		-0.034155		0.118429	0.117139	0.0414147
		545	-0.0659382	0.107382	0.203524	0.206188	0.280977	0.144262	0.0606194		-0.0209203		0.114512	0.118793	0.0419997
		550	-0.0996953	0.110776	0.213453	0.197929	0.2841	0.109424	0.0730261		0.0473496		0.117045	0.118088	0.0417503
		555	-0.142874	0.114775	0.201585	0.215266	0.293918	0.117577	0.0668538		0.0169925		0.110512	0.135135	0.0477774
		560	-0.1089	0.109769	0.220117	0.185318	0.299265	0.128322	0.0714937		0.0278909		0.116659	0.12521	0.0442683
		565	-0.0965007	0.10961	0.219352	0.192314	0.297482	0.132784	0.0711214		-0.00497588		0.115148	0.126245	0.0446342
		570	-0.0796984	0.113034	0.216822	0.183584	0.296924	0.147177	0.0723378		-0.0157473		0.116804	0.123058	0.0435076
		575	-0.0401132	0.121611	0.210702	0.169091	0.311244	0.145484	0.051031		-0.0233004		0.118219	0.118783	0.0419961
		580	-0.00789014	0.120343	0.21216	0.166347	0.304705	0.153291	0.0628228		-0.0293754		0.1228	0.111957	0.0395829
		585	-0.0172434	0.127882	0.228843	0.123341	0.294668	0.128163	0.0688125		0.00173032		0.119525	0.105518	0.0373061
		590	-0.0229925	0.125015	0.216934	0.116897	0.283402	0.143811	0.0445458		-0.0277937		0.109977	0.109465	0.0387016
		595	-0.0538296	0.120931	0.225905	0.113297	0.270517	0.138151	0.0398863		-0.05153		0.100416	0.117859	0.0416695
		600	-0.0815965	0.115282	0.22517	0.135463	0.294617	0.133503	0.0344784		-0.0588476		0.0997588	0.130197	0.0460317
		605	-0.0974604	0.127365	0.228115	0.117908	0.308009	0.124468	0.0296977		-0.0195417		0.10232	0.130674	0.0462002
		610	-0.0547119	0.120465	0.214588	0.117695	0.298218	0.126863	0.0449675		-0.0417145		0.103296	0.120021	0.0424337
		615	-0.079383	0.117353	0.228823	0.0904604	0.307667	0.122626	0.0437658		-0.0466679		0.0980804	0.129531	0.045796
		620	-0.0456723	0.130184	0.23038	0.104728	0.308085	0.121713	0.0369718		-0.0352254		0.106395	0.12239	0.0432713
		625	-0.0707966	0.128965	0.227745	0.0902073	0.321575	0.118266	0.0376402		-0.0499452		0.100457	0.132139	0.0467181

## Sheet: Figure 3c
HTT and mCH(K70N)-FKBP/ control, mCh(N1)
		sample1	sample2	sample3	average	SD	control1	control2	control3	average	SD
	rapalog	1.39179	0.962328	0.169445	0.841188	0.620112	17.5345	18.8566	10.2874	15.5595	4.61339
	Norapalog	18.6643	7.42642	11.5867	12.5591	5.68169	11.0112	13.3737	9.02413	11.1363	2.17747

[truncated: 9 more sheets: Figure 4c, Figure 4d, Figure 4e, Figure 4g, Figure 5b, Figure 6b, Supplementary Figure 1b, Supplementary Figure 1c and 1d, Supplementary Figure 4b]
